# Supplementary material for: Bis(N-sec-butyl-N-n-propyl­dithio­carbamato-κ2 S,S′)(1,10-phenanthroline-κ2 N,N′)zinc(II)
Source: Acta Crystallogr Sect E Struct Rep Online. 2010 Aug 28;66(Pt 9):m1165–6. doi: 10.1107/S1600536810033672 (PMC3008025; doi:10.1107/S1600536810033672)
Supplement: Supplementary file 2 [file e-66-m1165-Isup2.hkl]

# 
# h,k,l, Fc-squared, Fo-squared, sigma(Fo-squared) and status flag 
# 
data_I
_shelx_title '  P-1  Peak/hole H36e and H16c' 
_shelx_refln_list_code          4 
_shelx_F_calc_maximum      360.43 
_exptl_crystal_F_000      1320.00 
_reflns_d_resolution_high  0.7696 
 
loop_ 
 _symmetry_equiv_pos_as_xyz 
 'x, y, z' 
 '-x, -y, -z' 
 
_cell_length_a    13.4195 
_cell_length_b    14.3946 
_cell_length_c    16.6444 
_cell_angle_alpha  92.727 
_cell_angle_beta   90.998 
_cell_angle_gamma 103.368 
 
_shelx_F_squared_multiplier     1.000 
 
loop_ 
 _refln_index_h 
 _refln_index_k 
 _refln_index_l 
 _refln_F_squared_calc 
 _refln_F_squared_meas 
 _refln_F_squared_sigma 
 _refln_observed_status 
   2   0   0    42760.46    39950.76    214.74 o 
   3   0   0        6.39       11.44      4.19 o 
   4   0   0     2423.21     2722.34     30.18 o 
   5   0   0      122.78       97.28      5.70 o 
   6   0   0       48.51       39.75      5.85 o 
   7   0   0    10297.92    10679.55    126.70 o 
   8   0   0      645.78      727.50     12.43 o 
   9   0   0    11298.77    11109.58    111.98 o 
  10   0   0        4.00       16.01     11.64 o 
  11   0   0      478.25      434.78     18.59 o 
  12   0   0      339.55      304.17     18.05 o 
  13   0   0        5.37       18.78     22.95 o 
  14   0   0      137.75      125.35     33.20 o 
  15   0   0      102.66       60.56     47.27 o 
  16   0   0      409.19      437.14     57.29 o 
 -17   1   0     1098.78     1266.20    109.46 o 
 -16   1   0     1606.83     1547.63     93.79 o 
 -15   1   0       43.71       28.31     47.73 o 
 -14   1   0      919.50      865.97     61.01 o 
 -13   1   0        1.35        8.48     19.03 o 
 -12   1   0     1833.53     1921.02     32.57 o 
 -11   1   0      120.90      149.14     17.86 o 
 -10   1   0     6017.14     6525.29     90.03 o 
  -9   1   0     8198.89     8115.33    101.52 o 
  -8   1   0    11818.85    11690.21    111.62 o 
  -7   1   0     7753.12     8234.62     94.21 o 
  -6   1   0        1.23        3.21      4.33 o 
  -5   1   0     1768.64     1873.83     15.95 o 
  -4   1   0      923.07      928.93      7.69 o 
  -3   1   0       66.64      121.22      3.40 o 
  -2   1   0      145.69      147.42      3.74 o 
   1   1   0      534.02      682.83     15.98 o 
   2   1   0     2191.76     2623.25     55.89 o 
   3   1   0     1321.49     1704.62     23.34 o 
   4   1   0        6.32        9.67      5.25 o 
   5   1   0     2298.11     2326.21     23.72 o 
   6   1   0     1055.48     1067.43     18.30 o 
   7   1   0     3384.48     3198.02     37.29 o 
   8   1   0     6777.74     6539.09     62.34 o 
   9   1   0     7963.72     8460.46    108.60 o 
  10   1   0     3031.95     3026.53     33.70 o 
  11   1   0     2705.81     2793.72     31.75 o 
  12   1   0       44.04       32.89     18.50 o 
  13   1   0      346.33      335.49     27.39 o 
  14   1   0     1653.71     1735.05     75.80 o 
  15   1   0       79.46       69.18     48.35 o 
  16   1   0     1295.46     1444.65     76.42 o 
 -17   2   0       69.64       92.32     68.49 o 
 -16   2   0       46.62       38.52     53.57 o 
 -15   2   0      133.83      121.53     55.54 o 
 -14   2   0      129.40      107.80     31.91 o 
 -13   2   0      420.59      381.98     22.30 o 
 -12   2   0       12.98       10.97     15.21 o 
 -11   2   0      280.48      224.27     16.06 o 
 -10   2   0       56.35       55.75     12.29 o 
  -9   2   0      379.16      348.51      9.00 o 
  -8   2   0     3560.75     3874.96     45.29 o 
  -7   2   0     6188.15     6288.72     69.20 o 
  -6   2   0     2899.43     2844.76     23.06 o 
  -5   2   0     6265.92     6008.92     43.56 o 
  -4   2   0     1378.13     1049.43     10.81 o 
  -3   2   0       77.48      109.88     12.09 o 
  -2   2   0    43683.18    39723.95    217.18 o 
  -1   2   0      120.43      182.85      5.99 o 
   0   2   0      500.95      691.74     27.55 o 
   1   2   0      893.70      869.22     11.99 o 
   2   2   0      418.43      580.96      7.42 o 
   3   2   0     1548.09     1368.52      9.85 o 
   4   2   0     6273.52     6847.73     36.34 o 
   5   2   0      662.29      809.64     15.76 o 
   6   2   0      413.71      337.93      7.11 o 
   7   2   0      145.88      164.27      9.10 o 
   8   2   0      554.50      554.65     14.26 o 
   9   2   0        9.55        9.07     10.25 o 
  10   2   0      374.44      354.63     14.43 o 
  11   2   0      574.54      533.50     19.86 o 
  12   2   0     1059.61      948.16     28.18 o 
  13   2   0       95.68      145.65     34.32 o 
  14   2   0        0.31       -0.34     34.87 o 
  15   2   0      201.10      164.68     50.66 o 
  16   2   0       41.80       92.20     74.17 o 
 -17   3   0        2.54      -14.73     80.16 o 
 -16   3   0       24.35       45.85     55.14 o 
 -15   3   0     1269.87     1171.29     64.77 o 
 -14   3   0      424.57      396.18     30.72 o 
 -13   3   0      331.84      305.44     21.37 o 
 -12   3   0       17.83        9.54     16.22 o 
 -11   3   0     1068.69      952.39     23.54 o 
 -10   3   0      494.30      399.31     11.11 o 
  -9   3   0      772.30      850.10     14.08 o 
  -8   3   0     3519.00     3601.60     38.86 o 
  -7   3   0     1244.03     1415.05     15.97 o 
  -6   3   0     4233.97     4147.11     46.58 o 
  -5   3   0       20.12       27.58      4.68 o 
  -4   3   0       58.97       51.41      5.05 o 
  -3   3   0     1901.28     1886.85     16.15 o 
  -2   3   0        6.33       10.62      5.92 o 
  -1   3   0       42.18       63.10      5.87 o 
   0   3   0       28.29       13.10      7.80 o 
   1   3   0       85.26       83.64      8.01 o 
   2   3   0     1773.28     1691.71     29.49 o 
   3   3   0      118.91      152.54      6.38 o 
   4   3   0     3818.95     3859.36     55.59 o 
   5   3   0     1123.08     1024.16     11.25 o 
   6   3   0      215.27      302.64      9.37 o 
   7   3   0     1080.55     1109.38     16.26 o 
   8   3   0      121.39      112.83     10.43 o 
   9   3   0      240.54      255.13     12.81 o 
  10   3   0      186.42      110.91     14.37 o 
  11   3   0      485.61      525.93     24.06 o 
  12   3   0     2940.63     2938.50     41.98 o 
  13   3   0     1092.57     1115.24     48.21 o 
  14   3   0       20.12       18.96     35.14 o 
  15   3   0       60.08       34.49     48.43 o 
  16   3   0       49.23       99.35     67.59 o 
 -17   4   0        0.12       33.65     76.29 o 
 -16   4   0       45.47       45.96     56.09 o 
 -15   4   0        8.51        0.94     35.67 o 
 -14   4   0       28.50       32.83     26.20 o 
 -13   4   0        2.61        4.85     21.22 o 
 -12   4   0        0.42        1.28     16.70 o 
 -11   4   0      316.82      308.54     18.09 o 
 -10   4   0      146.61      137.55      9.84 o 
  -9   4   0      542.02      478.81     10.11 o 
  -8   4   0        1.32       10.00      6.24 o 
  -7   4   0     2306.88     2303.56     32.58 o 
  -6   4   0     5243.78     4991.10     56.03 o 
  -5   4   0     5759.80     5293.76     79.36 o 
  -4   4   0     8228.37     8162.54     87.85 o 
  -3   4   0     4131.35     3565.94     52.04 o 
  -2   4   0     8475.28     8776.75    160.73 o 
  -1   4   0       89.19       93.35      6.85 o 
   0   4   0     2477.79     2799.84    103.55 o 
   1   4   0     1140.59      819.76     23.89 o 
   2   4   0    10121.02     9116.04     86.61 o 
   3   4   0     1797.66     1773.54     20.51 o 
   4   4   0     1547.58     1413.62     21.62 o 
   5   4   0     2904.01     3177.86     41.20 o 
   6   4   0      849.22      878.67     16.18 o 
   7   4   0      471.27      466.63     11.35 o 
   8   4   0      130.44      127.63      8.49 o 
   9   4   0      337.08      328.18     13.59 o 
  10   4   0      148.83      163.21     20.02 o 
  11   4   0        0.73        3.11     19.82 o 
  12   4   0        8.89       11.40     21.57 o 
  13   4   0        4.39        1.05     33.99 o 
  14   4   0      138.30      125.10     38.39 o 
  15   4   0        0.35        7.60     50.84 o 
 -17   5   0       47.50       20.36     70.33 o 
 -16   5   0      673.57      779.75     63.72 o 
 -15   5   0       56.61       33.73     36.31 o 
 -14   5   0     5126.91     5285.70    107.79 o 
 -13   5   0       60.04       36.50     24.46 o 
 -12   5   0     6461.94     6913.35     70.07 o 
 -11   5   0     2459.30     2433.19     36.60 o 
 -10   5   0      509.69      505.18     13.09 o 
  -9   5   0     1224.94     1385.61     17.43 o 
  -8   5   0       77.09      105.88      9.39 o 
  -7   5   0     4253.07     4366.46     72.88 o 
  -6   5   0        1.72        1.14      7.42 o 
  -5   5   0     3667.04     3820.07     67.10 o 
  -4   5   0      110.23       98.12      7.90 o 
  -3   5   0        0.81        5.25      8.03 o 
  -2   5   0      431.61      450.23     10.32 o 
  -1   5   0        2.82       14.36      7.75 o 
   0   5   0       49.97       23.92      6.92 o 
   1   5   0      710.32      736.03     26.54 o 
   2   5   0     1658.81     1794.10     24.90 o 
   3   5   0     5270.03     6074.53    207.46 o 
   4   5   0    25053.38    25760.89    586.32 o 
   5   5   0      172.74      208.46      9.34 o 
   6   5   0     2569.04     2599.99     39.57 o 
   7   5   0     1209.65     1276.83     16.46 o 
   8   5   0      911.52      816.66     15.85 o 
   9   5   0      109.41      132.46     11.99 o 
  10   5   0     1383.71     1395.34     32.01 o 
  11   5   0     5637.08     5681.47     74.86 o 
  12   5   0      501.58      442.46     32.25 o 
  13   5   0     4144.67     4558.26     80.64 o 
  14   5   0        1.66       -9.56     48.13 o 
  15   5   0      107.41      137.18     62.27 o 
 -17   6   0        1.23       13.24     72.74 o 
 -16   6   0       10.72       19.48     35.36 o 
 -15   6   0      239.19      198.51     54.61 o 
 -14   6   0       10.41       13.09     45.61 o 
 -13   6   0      536.17      449.81     37.08 o 
 -12   6   0      957.47     1119.71     51.48 o 
 -11   6   0       88.97       73.30     19.69 o 
 -10   6   0       28.91       40.61     12.17 o 
  -9   6   0     1617.52     1729.22     31.75 o 
  -8   6   0     3291.65     3447.17     44.57 o 
  -7   6   0     1041.86      957.94     22.09 o 
  -6   6   0    11335.19    10501.73     59.76 o 
  -5   6   0     5461.20     5514.33     67.47 o 
  -4   6   0    18018.88    16894.69    100.21 o 
  -3   6   0    14786.03    15034.72     79.95 o 
  -2   6   0      850.95      801.36     15.22 o 
  -1   6   0      490.06      518.70     16.03 o 
   0   6   0      621.71      593.55     17.70 o 
   1   6   0     6029.11     5591.06     90.54 o 
   2   6   0      827.20      738.30     20.09 o 
   3   6   0    17693.77    17553.08    111.26 o 
   4   6   0     4045.99     4071.18     42.84 o 
   5   6   0     3245.76     3239.64     37.64 o 
   6   6   0     1381.45     1415.64     36.97 o 
   7   6   0       72.65       78.68     12.04 o 
   8   6   0      306.02      324.79     17.75 o 
   9   6   0       86.68       57.28     19.43 o 
  10   6   0        9.08       35.56     21.00 o 
  11   6   0        5.66        9.96     23.44 o 
  12   6   0       42.99       22.83     31.01 o 
  13   6   0      155.69      195.18     53.76 o 
  14   6   0        7.70       26.84     54.02 o 
 -17   7   0      610.28      493.67     97.60 o 
 -16   7   0     1011.37     1072.09     72.83 o 
 -15   7   0      642.17      585.46     56.74 o 
 -14   7   0      490.80      451.31     49.19 o 
 -13   7   0     1277.03     1352.13     47.47 o 
 -12   7   0     4350.87     4644.02     55.36 o 
 -11   7   0      913.34      907.65     24.21 o 
 -10   7   0     2213.88     2210.96     32.35 o 
  -9   7   0     1315.34     1271.81     18.78 o 
  -8   7   0      981.56     1028.98     17.06 o 
  -7   7   0       87.09       92.78     10.68 o 
  -6   7   0      156.30      129.49     12.74 o 
  -5   7   0      290.57      363.69     17.96 o 
  -4   7   0      146.24      178.10     13.31 o 
  -3   7   0      231.55      226.16     12.71 o 
  -2   7   0      511.99      494.45     14.34 o 
  -1   7   0      115.93      155.87     11.09 o 
   0   7   0      402.76      380.44     12.11 o 
   1   7   0       10.18       34.71      7.82 o 
   2   7   0     1866.31     1960.30     37.13 o 
   3   7   0     5351.07     5187.75    126.56 o 
   4   7   0        1.42        3.65     12.88 o 
   5   7   0     7771.86     7681.45     84.64 o 
   6   7   0     2400.58     2468.77     46.47 o 
   7   7   0      178.50      166.20     16.92 o 
   8   7   0     3318.87     3332.60     38.99 o 
   9   7   0      129.95      144.03     22.39 o 
  10   7   0     2346.59     2332.94     78.74 o 
  11   7   0      147.90      105.40     27.66 o 
  12   7   0     2458.40     2283.44    132.48 o 
  13   7   0       52.09        9.53     54.25 o 
  14   7   0      651.72      740.64     90.45 o 
 -17   8   0        8.05       -5.20     50.42 o 
 -16   8   0        9.09       59.43     56.27 o 
 -15   8   0       71.49       56.31     52.69 o 
 -14   8   0      204.76      216.61     36.57 o 
 -13   8   0      404.09      339.68     36.15 o 
 -12   8   0      267.73      273.38     26.59 o 
 -11   8   0     4092.86     3955.06     44.60 o 
 -10   8   0     2228.90     2046.98     31.71 o 
  -9   8   0     1721.77     1678.86     24.32 o 
  -8   8   0      753.60      784.08     19.70 o 
  -7   8   0      216.50      228.86     15.04 o 
  -6   8   0      283.99      261.28     18.32 o 
  -5   8   0      553.75      506.27     20.42 o 
  -4   8   0    10758.39    10565.28     68.14 o 
  -3   8   0     1927.98     1939.86     34.60 o 
  -2   8   0    18329.05    17563.43    118.58 o 
  -1   8   0    10418.16    10774.95    129.46 o 
   0   8   0     3878.30     3632.27     43.05 o 
   1   8   0      664.98      654.62     15.60 o 
   2   8   0       25.48       15.84     13.67 o 
   3   8   0      405.15      433.04     18.70 o 
   4   8   0      428.39      420.91     19.02 o 
   5   8   0     3845.91     3964.14     49.89 o 
   6   8   0      363.54      380.36     20.39 o 
   7   8   0     1147.06     1167.67     27.14 o 
   8   8   0      148.91      127.37     18.15 o 
   9   8   0        9.90       12.45     29.46 o 
  10   8   0        0.15        0.89     25.88 o 
  11   8   0        3.92       -0.15     28.88 o 
  12   8   0       60.67       84.67     55.88 o 
  13   8   0       80.68       63.97     74.03 o 
 -16   9   0       25.10        9.00     47.21 o 
 -15   9   0       30.94       21.68     48.36 o 
 -14   9   0       10.35       12.92     33.11 o 
 -13   9   0      694.71      664.69     41.70 o 
 -12   9   0      385.52      359.00     28.73 o 
 -11   9   0     5137.34     5176.04     79.49 o 
 -10   9   0      924.06      993.25     26.97 o 
  -9   9   0     1789.28     1781.22     34.36 o 
  -8   9   0      227.48      220.68     19.93 o 
  -7   9   0       84.91      123.18     18.37 o 
  -6   9   0      106.81       96.38     17.54 o 
  -5   9   0       36.24       29.13     16.98 o 
  -4   9   0     1230.57     1304.79     26.95 o 
  -3   9   0       77.45       48.46     14.56 o 
  -2   9   0      371.36      403.22     17.37 o 
  -1   9   0      246.93      296.53     15.25 o 
   0   9   0     2925.64     3014.38     52.33 o 
   1   9   0     1270.94     1119.72     41.73 o 
   2   9   0      342.66      361.20     22.48 o 
   3   9   0      361.31      356.27     24.80 o 
   4   9   0       28.56       31.21     15.34 o 
   5   9   0     5310.95     5577.77     88.64 o 
   6   9   0     2110.04     2100.78     44.94 o 
   7   9   0     3317.23     3289.68     63.99 o 
   8   9   0      657.61      649.77     28.59 o 
   9   9   0      895.32      804.26     43.68 o 
  10   9   0       15.09       22.93     29.14 o 
  11   9   0      187.55      159.70     40.81 o 
  12   9   0      163.02      140.27     56.51 o 
 -16  10   0       63.74      121.77     77.68 o 
 -15  10   0      162.20      187.04     51.32 o 
 -14  10   0      194.11      184.46     38.50 o 
 -13  10   0        0.76      -12.62     34.62 o 
 -12  10   0      362.04      417.96     30.98 o 
 -11  10   0        6.40        5.23     26.18 o 
 -10  10   0     2171.08     2201.34     36.32 o 
  -9  10   0      119.10      113.28     20.87 o 
  -8  10   0       29.10       25.18     18.89 o 
  -7  10   0      126.40      128.50     20.09 o 
  -6  10   0       19.05       20.46     18.78 o 
  -5  10   0     1096.25     1167.73     27.27 o 
  -4  10   0      590.22      542.80     26.95 o 
  -3  10   0    11153.43    10488.70     99.06 o 
  -2  10   0      319.67      314.86     17.01 o 
  -1  10   0     6247.79     6193.79     80.25 o 
   0  10   0       26.61       35.17      9.39 o 
   1  10   0        7.10        9.01      6.10 o 
   2  10   0       49.04       63.60     21.24 o 
   3  10   0      310.22      288.34     25.16 o 
   4  10   0       76.21       87.74     23.57 o 
   5  10   0      226.07      229.79     27.05 o 
   6  10   0      498.05      475.14     30.87 o 
   7  10   0       37.79       19.65     22.99 o 
   8  10   0       87.49       83.11     31.60 o 
   9  10   0      360.24      378.37     36.42 o 
  10  10   0       14.76       43.39     34.01 o 
  11  10   0      211.89      190.04     48.54 o 
  12  10   0       26.64       25.18     69.47 o 
 -16  11   0       14.88       21.40     71.13 o 
 -15  11   0      157.93      203.07     59.50 o 
 -14  11   0       59.91       66.62     35.89 o 
 -13  11   0      136.73      115.53     28.48 o 
 -12  11   0      300.14      288.88     30.45 o 
 -11  11   0     1015.71     1009.72     37.98 o 
 -10  11   0      743.24      683.17     29.33 o 
  -9  11   0      981.94      975.96     32.12 o 
  -8  11   0      758.17      731.24     28.88 o 
  -7  11   0        0.45       -4.01     20.35 o 
  -6  11   0      630.05      681.38     33.89 o 
  -5  11   0       51.37       31.36     19.48 o 
  -4  11   0       68.42       60.26     21.92 o 
  -3  11   0      421.07      372.82     26.51 o 
  -2  11   0      797.93      855.09     31.90 o 
  -1  11   0      540.78      468.61     27.44 o 
   0  11   0      135.68      160.53     22.71 o 
   1  11   0      202.07      153.63     23.65 o 
   2  11   0      288.53      376.97     27.89 o 
   3  11   0      179.95      160.65     25.15 o 
   4  11   0      303.23      390.35     28.60 o 
   5  11   0      563.62      635.71     34.06 o 
   6  11   0      374.28      350.41     30.25 o 
   7  11   0     3675.34     3840.26     83.78 o 
   8  11   0     1103.96     1076.35     59.79 o 
   9  11   0      155.52      138.62     41.99 o 
  10  11   0      223.46      194.65     50.28 o 
  11  11   0      190.74      154.16     52.71 o 
 -15  12   0       13.70        3.41     43.81 o 
 -14  12   0       36.64       24.39     41.28 o 
 -13  12   0       12.85       10.40     30.37 o 
 -12  12   0      782.65      929.76     40.46 o 
 -11  12   0      562.48      536.21     34.48 o 
 -10  12   0      114.90      143.31     32.45 o 
  -9  12   0     2230.42     2338.91     45.33 o 
  -8  12   0       34.54       41.87     24.05 o 
  -7  12   0     3502.32     3325.98     69.71 o 
  -6  12   0     2241.52     2338.82     51.75 o 
  -5  12   0      576.78      537.27     28.08 o 
  -4  12   0      635.73      682.79     32.16 o 
  -3  12   0      844.43      885.06     44.38 o 
  -2  12   0     3285.49     3286.36     78.46 o 
  -1  12   0      123.76      134.82     23.33 o 
   0  12   0     4432.18     4576.25     55.51 o 
   1  12   0      957.05      884.54     35.79 o 
   2  12   0     1868.06     1708.19     44.46 o 
   3  12   0      576.70      648.16     35.03 o 
   4  12   0        8.43        6.66     26.56 o 
   5  12   0      280.33      266.64     30.99 o 
   6  12   0        2.07       10.82     39.56 o 
   7  12   0        4.87       16.84     38.17 o 
   8  12   0        4.96        6.60     42.00 o 
   9  12   0      147.06      144.43     46.22 o 
  10  12   0      184.00      169.23     83.43 o 
 -14  13   0     3458.99     3660.00     82.70 o 
 -13  13   0        1.12        9.35     32.51 o 
 -12  13   0      598.44      613.20     38.44 o 
 -11  13   0      135.69      113.28     33.85 o 
 -10  13   0       19.33       18.40     34.55 o 
  -9  13   0      992.02     1119.10     37.62 o 
  -8  13   0       15.07       39.11     25.65 o 
  -7  13   0      154.08      143.35     33.84 o 
  -6  13   0      671.34      673.29     39.38 o 
  -5  13   0       90.36       73.20     24.36 o 
  -4  13   0       80.94      115.02     24.92 o 
  -3  13   0        1.86       -3.40     25.75 o 
  -2  13   0       34.25       26.10     21.71 o 
  -1  13   0       68.53       68.35     22.36 o 
   0  13   0     3569.67     3749.01     60.60 o 
   1  13   0      251.74      236.68     28.10 o 
   2  13   0     9326.34    10284.10    152.90 o 
   3  13   0      459.96      438.17     34.70 o 
   4  13   0     1286.54     1291.64     66.54 o 
   5  13   0       36.83       63.13     41.04 o 
   6  13   0      511.33      415.35     58.59 o 
   7  13   0      603.18      547.62     78.66 o 
   8  13   0      148.10      138.63     49.70 o 
   9  13   0     2750.06     2788.47    130.61 o 
 -14  14   0     1086.54     1003.57     56.45 o 
 -13  14   0       52.48       44.91     35.79 o 
 -12  14   0       17.37       21.46     32.23 o 
 -11  14   0       11.70       13.41     32.40 o 
 -10  14   0      528.96      481.66     42.00 o 
  -9  14   0     1055.26     1104.10     45.15 o 
  -8  14   0     2564.44     2588.58     59.15 o 
  -7  14   0     9672.07     9524.56    102.74 o 
  -6  14   0     3627.30     3720.94     70.46 o 
  -5  14   0     3200.74     3081.04     65.04 o 
  -4  14   0      723.23      685.45     33.04 o 
  -3  14   0      133.16      145.73     26.29 o 
  -2  14   0      121.96      145.71     25.88 o 
  -1  14   0     1084.86     1094.37     55.72 o 
   0  14   0     3406.33     3367.43     72.20 o 
   1  14   0     1126.85     1127.94     53.30 o 
   2  14   0     2155.76     2171.43     64.37 o 
   3  14   0      936.14      988.78     65.06 o 
   4  14   0      168.19      181.62     47.53 o 
   5  14   0        0.92       19.00     44.26 o 
   6  14   0        3.20       21.84     42.93 o 
   7  14   0       61.73       36.67     76.29 o 
   8  14   0        3.93       24.12     48.42 o 
 -13  15   0      646.55      634.29     44.94 o 
 -12  15   0      140.12      120.91     34.25 o 
 -11  15   0      112.97      105.90     51.05 o 
 -10  15   0      222.39      197.40     52.76 o 
  -9  15   0      119.45       46.68     48.01 o 
  -8  15   0       52.31       64.39     34.18 o 
  -7  15   0       20.18      -13.92     35.28 o 
  -6  15   0       57.24       59.97     37.32 o 
  -5  15   0      282.42      313.25     40.09 o 
  -4  15   0       23.33       25.43     24.00 o 
  -3  15   0      140.93      147.02     26.05 o 
  -2  15   0      227.31      261.50     29.85 o 
  -1  15   0      509.23      484.10     43.03 o 
   0  15   0      288.05      272.41     41.42 o 
   1  15   0     1922.36     1932.72     75.26 o 
   2  15   0      370.51      377.67     42.97 o 
   3  15   0      460.73      497.91     46.54 o 
   4  15   0      394.76      507.05     49.49 o 
   5  15   0        8.77        6.69     48.10 o 
   6  15   0      221.17      220.66     83.27 o 
 -12  16   0      372.71      364.75     74.13 o 
 -11  16   0       70.46       40.39     51.23 o 
 -10  16   0      138.32      150.44     50.03 o 
  -9  16   0      203.51      172.80     49.04 o 
  -8  16   0       78.08      129.08     37.31 o 
  -7  16   0      220.79      315.95     41.43 o 
  -6  16   0      860.78      731.24     46.40 o 
  -5  16   0        0.97        1.24     30.77 o 
  -4  16   0      202.79      213.90     34.89 o 
  -3  16   0       17.32        9.52     34.80 o 
  -2  16   0       29.34       23.52     39.95 o 
  -1  16   0      108.96      106.01     40.32 o 
   0  16   0       24.85       11.35     40.82 o 
   1  16   0      230.28      305.10     41.47 o 
   2  16   0      107.83      131.35     44.35 o 
   3  16   0       73.66       53.84     39.24 o 
   4  16   0        0.19       17.90     51.14 o 
   5  16   0        3.17      -19.96     63.71 o 
 -10  17   0      251.75      239.87     79.18 o 
  -9  17   0      109.21      103.09     54.24 o 
  -8  17   0        0.21        2.86     46.79 o 
  -7  17   0        5.48        5.55     32.66 o 
  -6  17   0        9.44      -10.74     32.70 o 
  -5  17   0       86.70       28.04     31.81 o 
  -4  17   0      107.29      104.34     37.88 o 
  -3  17   0        6.52       17.75     36.28 o 
  -2  17   0       35.27       47.31     36.81 o 
  -1  17   0       23.13       15.13     34.74 o 
   0  17   0        5.10       -5.96     39.13 o 
   1  17   0       14.61        4.93     46.14 o 
   2  17   0      110.42      144.46     75.97 o 
   3  17   0       12.00       39.97     70.11 o 
  -8  18   0       38.09       26.65     73.12 o 
  -7  18   0       17.21       20.20     44.11 o 
  -6  18   0      177.92      150.06     49.52 o 
  -5  18   0      810.64      786.79     55.70 o 
  -4  18   0      138.71      129.04     39.40 o 
  -3  18   0      712.83      763.55     47.50 o 
  -2  18   0       77.99       54.72     36.56 o 
  -1  18   0      513.09      488.27     51.65 o 
   0  18   0       11.59       31.25     51.71 o 
   0 -18   1       30.35       77.75     79.00 o 
   1 -18   1       55.04       74.10     47.90 o 
   2 -18   1       10.66       -6.68     38.64 o 
   3 -18   1       10.99       14.89     40.67 o 
   4 -18   1      410.29      389.54     40.63 o 
   5 -18   1      433.70      416.36     51.71 o 
   6 -18   1      264.56      207.98     56.48 o 
   7 -18   1      176.01      201.83     49.46 o 
  -3 -17   1       21.36       93.25     67.59 o 
  -2 -17   1       68.10       80.05     59.03 o 
  -1 -17   1       42.89       65.83     40.99 o 
   0 -17   1      491.92      520.69     49.75 o 
   1 -17   1      126.17      130.83     45.45 o 
   2 -17   1        2.65      -11.68     42.56 o 
   3 -17   1       12.38       19.51     34.64 o 
   4 -17   1       41.27       61.49     34.92 o 
   5 -17   1      226.11      212.14     37.96 o 
   6 -17   1        6.16        3.74     40.15 o 
   7 -17   1      350.08      389.54     46.94 o 
   8 -17   1      388.84      354.53     44.61 o 
   9 -17   1       24.42       24.82     45.33 o 
  10 -17   1       15.21      -11.93     79.01 o 
  -5 -16   1       11.50      -43.76     66.16 o 
  -4 -16   1        3.12        6.11     41.02 o 
  -3 -16   1      173.94      149.53     43.34 o 
  -2 -16   1      414.22      461.16     45.48 o 
  -1 -16   1        3.46        6.87     38.62 o 
   0 -16   1      216.26      208.17     39.91 o 
   1 -16   1      189.04      160.53     37.48 o 
   2 -16   1      229.13      251.85     43.16 o 
   3 -16   1       43.15       38.97     28.28 o 
   4 -16   1       69.54       87.56     29.30 o 
   5 -16   1      392.01      405.22     35.19 o 
   6 -16   1        5.96        9.91     39.48 o 
   7 -16   1       17.94       27.53     38.85 o 
   8 -16   1      180.45      184.13     36.19 o 
   9 -16   1      200.10      180.16     54.13 o 
  10 -16   1      255.87      266.65     53.65 o 
  11 -16   1       11.52       24.26     46.46 o 
  12 -16   1       48.88       46.69     36.80 o 
  -6 -15   1        7.71       33.68     67.95 o 
  -5 -15   1       28.04       37.85     37.10 o 
  -4 -15   1      154.38       91.14     36.90 o 
  -3 -15   1      372.02      380.61     43.22 o 
  -2 -15   1        0.42       13.80     39.63 o 
  -1 -15   1     1311.54     1265.66     57.38 o 
   0 -15   1      132.80      161.59     29.34 o 
   1 -15   1      316.91      373.93     32.51 o 
   2 -15   1      116.03      111.74     29.37 o 
   3 -15   1        2.16      -10.87     29.62 o 
   4 -15   1      140.83      150.96     30.82 o 
   5 -15   1       48.52       33.79     28.26 o 
   6 -15   1     3659.93     3617.17     74.04 o 
   7 -15   1       78.49       99.78     34.58 o 
   8 -15   1     3691.00     3604.97     71.54 o 
   9 -15   1      280.97      314.19     38.86 o 
  10 -15   1      592.46      613.60     45.83 o 
  11 -15   1       40.04       39.40     38.81 o 
  12 -15   1      145.76      176.45     36.21 o 
  13 -15   1      337.68      327.86     40.09 o 
  -8 -14   1      686.97      668.76     65.21 o 
  -7 -14   1       22.48       21.93     76.76 o 
  -6 -14   1      260.09      296.79     45.24 o 
  -5 -14   1       19.35       21.39     37.43 o 
  -4 -14   1      473.20      591.77     44.66 o 
  -3 -14   1      734.96      698.20     47.71 o 
  -2 -14   1     3819.70     3684.05     78.60 o 
  -1 -14   1     3026.02     2981.59     56.97 o 
   0 -14   1      235.36      226.26     29.51 o 
   1 -14   1      980.63      968.85     42.47 o 
   2 -14   1      554.09      488.52     34.75 o 
   3 -14   1       17.57       14.18     28.32 o 
   4 -14   1       11.13       20.34     26.95 o 
   5 -14   1      247.01      244.18     29.87 o 
   6 -14   1      277.67      275.07     38.92 o 
   7 -14   1        9.29       19.34     32.97 o 
   8 -14   1      212.07      169.80     30.38 o 
   9 -14   1      496.26      444.33     31.97 o 
  10 -14   1        8.45       -4.81     34.61 o 
  11 -14   1      107.63       73.50     36.77 o 
  12 -14   1      146.59      119.26     30.53 o 
  13 -14   1     2033.85     2124.34     57.86 o 
  14 -14   1       29.82       18.88     43.11 o 
  -9 -13   1      130.34       92.66     71.44 o 
  -8 -13   1        0.77       -7.61     46.52 o 
  -7 -13   1       16.76       47.75     67.80 o 
  -6 -13   1       37.64       25.24     41.83 o 
  -5 -13   1       78.45       59.04     37.88 o 
  -4 -13   1     1016.91     1076.33     43.84 o 
  -3 -13   1      490.13      500.95     33.88 o 
  -2 -13   1     2477.88     2437.36     78.18 o 
  -1 -13   1      410.17      379.61     30.63 o 
   0 -13   1     3572.99     3497.68     64.27 o 
   1 -13   1     2040.13     2020.78     48.29 o 
   2 -13   1      742.51      796.04     39.19 o 
   3 -13   1     2259.92     2089.84     49.73 o 
   4 -13   1       86.45      113.34     28.07 o 
   5 -13   1     3110.55     3120.59     57.91 o 
   6 -13   1      345.02      318.93     33.85 o 
   7 -13   1     5862.43     6371.26     75.95 o 
   8 -13   1      922.47      936.73     35.38 o 
   9 -13   1     4250.53     4519.97     60.92 o 
  10 -13   1      954.60     1059.13     47.52 o 
  11 -13   1        3.91        9.15     28.01 o 
  12 -13   1      359.41      398.42     35.39 o 
  13 -13   1       90.66       99.71     32.41 o 
  14 -13   1      178.97      214.62     43.67 o 
 -10 -12   1      100.85      117.73     73.29 o 
  -9 -12   1     1233.78     1079.91     68.20 o 
  -8 -12   1      295.36      284.59     48.11 o 
  -7 -12   1     2252.83     2266.42    112.84 o 
  -6 -12   1     2035.58     2080.26     53.39 o 
  -5 -12   1       55.48      105.72     29.02 o 
  -4 -12   1       41.27       22.34     26.63 o 
  -3 -12   1       51.68       88.58     27.58 o 
  -2 -12   1      865.99      887.19     32.98 o 
  -1 -12   1        2.89       -2.53     22.24 o 
   0 -12   1     3117.50     3354.67     50.55 o 
   1 -12   1      252.86      198.97     27.91 o 
   2 -12   1      929.05      813.08     36.14 o 
   3 -12   1      967.99      948.75     36.89 o 
   4 -12   1      581.91      664.72     33.70 o 
   5 -12   1      116.41       79.31     25.19 o 
   6 -12   1        2.59        4.08     19.37 o 
   7 -12   1      509.60      485.45     28.17 o 
   8 -12   1      730.53      788.75     32.43 o 
   9 -12   1      929.25      907.05     34.38 o 
  10 -12   1       14.71        8.05     24.11 o 
  11 -12   1     1189.28     1138.76     40.32 o 
  12 -12   1      572.60      539.38     36.50 o 
  13 -12   1      142.04      110.25     31.35 o 
  14 -12   1     2057.70     2251.86     66.94 o 
  15 -12   1      124.11      150.81     51.88 o 
 -11 -11   1        0.27       10.89     51.30 o 
 -10 -11   1        8.31       23.71     50.00 o 
  -9 -11   1       22.08       57.91     35.02 o 
  -8 -11   1      104.28       81.87     31.81 o 
  -7 -11   1       77.11      112.51     30.87 o 
  -6 -11   1      133.55      130.42     27.87 o 
  -5 -11   1      242.90      197.37     29.52 o 
  -4 -11   1       68.93       49.78     25.51 o 
  -3 -11   1       27.56       30.34     23.68 o 
  -2 -11   1       14.17       14.94     23.32 o 
  -1 -11   1      189.39      178.62     23.06 o 
   0 -11   1     4701.21     4500.86     59.30 o 
   1 -11   1      117.02       72.90     23.71 o 
   2 -11   1    14077.14    14283.31    120.85 o 
   3 -11   1       99.74      136.23     24.64 o 
   4 -11   1     2303.68     2143.51     44.42 o 
   5 -11   1      439.27      493.76     23.74 o 
   6 -11   1       35.63       34.63     17.84 o 
   7 -11   1      576.34      627.16     27.62 o 
   8 -11   1     1204.18     1087.66     48.45 o 
   9 -11   1     1683.60     1515.52     36.86 o 
  10 -11   1        1.28        6.92     20.52 o 
  11 -11   1     1986.43     1848.44     51.43 o 
  12 -11   1      243.38      265.15     30.65 o 
  13 -11   1        3.70       -3.09     28.66 o 
  14 -11   1      157.96      195.06     40.66 o 
  15 -11   1      301.61      297.16     55.90 o 
  16 -11   1       34.57       34.30     67.19 o 
 -12 -10   1        3.40       -1.30     78.15 o 
 -11 -10   1       42.42        7.09     46.82 o 
 -10 -10   1       17.47       22.19     34.17 o 
  -9 -10   1      239.61      228.40     28.94 o 
  -8 -10   1     2529.35     2455.48     70.07 o 
  -7 -10   1     2062.38     1986.48     57.92 o 
  -6 -10   1     1983.70     1914.79     46.00 o 
  -5 -10   1     2136.81     2109.87     54.41 o 
  -4 -10   1      221.82      180.27     25.56 o 
  -3 -10   1      434.31      525.35     29.40 o 
  -2 -10   1       12.91        2.29     21.90 o 
  -1 -10   1       10.45       19.45     21.07 o 
   0 -10   1       18.01       14.04     19.62 o 
   1 -10   1      533.92      481.80     27.43 o 
   2 -10   1      414.70      376.56     25.86 o 
   3 -10   1       85.41      116.71     22.31 o 
   4 -10   1        1.07        9.68     16.38 o 
   5 -10   1        0.92       -0.88     17.13 o 
   6 -10   1       35.48       34.30     19.22 o 
   7 -10   1      403.03      426.62     24.83 o 
   8 -10   1      479.79      559.79     25.95 o 
   9 -10   1     1032.33      937.48     30.67 o 
  10 -10   1     2305.42     2423.07     38.46 o 
  11 -10   1      398.53      456.89     30.43 o 
  12 -10   1     1444.60     1476.13     41.74 o 
  13 -10   1       12.05       36.09     32.47 o 
  14 -10   1        3.60        8.74     34.36 o 
  15 -10   1       46.36       34.80     46.89 o 
  16 -10   1      434.80      465.83     84.98 o 
 -12  -9   1       33.47      133.66     57.43 o 
 -11  -9   1       60.78       54.67     35.86 o 
 -10  -9   1        0.11        0.49     26.81 o 
  -9  -9   1      138.09      130.54     29.04 o 
  -8  -9   1       28.16       36.14     19.57 o 
  -7  -9   1       16.69       10.96     24.02 o 
  -6  -9   1      459.67      494.20     30.15 o 
  -5  -9   1     1332.12     1307.03     31.69 o 
  -4  -9   1       84.08       92.53      7.64 o 
  -3  -9   1       83.13       84.84     16.04 o 
  -2  -9   1       18.87       17.67     19.66 o 
  -1  -9   1      159.32      157.38     32.37 o 
   0  -9   1     1108.49     1123.35     31.28 o 
   1  -9   1     5347.63     5311.00     56.74 o 
   2  -9   1     3033.25     2782.76     42.91 o 
   3  -9   1    10002.33     9816.65    109.30 o 
   4  -9   1     3051.88     3039.90     37.04 o 
   5  -9   1     3763.43     3593.64     41.26 o 
   6  -9   1      404.95      532.68     23.04 o 
   7  -9   1      862.05      824.61     28.02 o 
   8  -9   1        7.06        4.55     13.28 o 
   9  -9   1     1656.25     1620.36     30.36 o 
  10  -9   1     1644.13     1650.60     40.80 o 
  11  -9   1     1233.45     1118.65     29.23 o 
  12  -9   1      440.26      378.37     28.39 o 
  13  -9   1        1.44       12.22     32.63 o 
  14  -9   1        0.91       22.54     33.79 o 
  15  -9   1       15.87       10.05     49.53 o 
  16  -9   1      225.49      190.79     54.78 o 
 -13  -8   1       87.69       71.48     75.03 o 
 -12  -8   1       30.88        7.25     52.89 o 
 -11  -8   1      269.21      247.71     40.02 o 
 -10  -8   1      522.04      500.97     33.37 o 
  -9  -8   1     1337.79     1307.29     39.41 o 
  -8  -8   1      805.85      794.57     28.69 o 
  -7  -8   1     6196.92     6552.31     55.00 o 
  -6  -8   1        9.85       23.97     14.90 o 
  -5  -8   1     6092.13     6465.42     76.01 o 
  -4  -8   1     2799.02     3237.82     48.24 o 
  -3  -8   1       42.85       87.13     16.99 o 
  -2  -8   1        9.80       19.20     13.86 o 
  -1  -8   1     1503.00     1811.06     41.20 o 
   0  -8   1     1271.81     1113.96     34.91 o 
   1  -8   1     1136.32      983.29     34.35 o 
   2  -8   1      614.90      618.38     25.16 o 
   3  -8   1      215.64      178.31     15.78 o 
   4  -8   1        0.35        3.20     14.91 o 
   5  -8   1       40.59       38.55     15.49 o 
   6  -8   1     1110.61     1035.51     25.72 o 
   7  -8   1      799.76      759.41     19.25 o 
   8  -8   1        0.37        6.07     12.14 o 
   9  -8   1     3081.49     3033.26     42.82 o 
  10  -8   1       48.37       39.35     16.68 o 
  11  -8   1     5960.31     5742.92     50.28 o 
  12  -8   1       12.06       13.87     22.30 o 
  13  -8   1      915.73      975.37     43.62 o 
  14  -8   1      808.00      840.76     62.74 o 
  15  -8   1       15.16       24.08     47.37 o 
  16  -8   1      541.11      653.12     66.70 o 
  17  -8   1        4.80        9.92     49.05 o 
 -14  -7   1      169.23      168.45     81.22 o 
 -13  -7   1       13.01        0.91     52.25 o 
 -12  -7   1      201.47      136.24     57.26 o 
 -11  -7   1       14.94      -14.80     35.95 o 
 -10  -7   1        3.23        3.70     25.84 o 
  -9  -7   1        0.09        0.36     18.79 o 
  -8  -7   1      295.26      281.81     18.30 o 
  -7  -7   1       10.95       13.38     14.62 o 
  -6  -7   1       33.82       39.34      8.09 o 
  -5  -7   1     3932.01     4040.67     52.87 o 
  -4  -7   1     2331.81     2431.92     34.36 o 
  -3  -7   1    13127.54    12766.41    107.96 o 
  -2  -7   1      755.67      756.46     20.19 o 
  -1  -7   1    13200.15    13928.02    106.09 o 
   0  -7   1       68.66       92.49     15.27 o 
   1  -7   1     1380.03     1431.82     29.06 o 
   2  -7   1     7030.03     6106.02     83.25 o 
   3  -7   1     5586.65     5434.21    105.92 o 
   4  -7   1    15145.87    14483.68    107.35 o 
   5  -7   1     1678.80     1603.71     27.21 o 
   6  -7   1     9916.61     9555.53     49.42 o 
   7  -7   1     6107.60     6050.85     56.74 o 
   8  -7   1     1992.26     2061.98     23.67 o 
   9  -7   1     1360.31     1350.72     22.87 o 
  10  -7   1     1211.41     1216.59     26.16 o 
  11  -7   1      548.34      569.04     22.31 o 
  12  -7   1      224.11      214.22     31.33 o 
  13  -7   1     1025.61     1091.33     43.95 o 
  14  -7   1      586.00      556.14     54.45 o 
  15  -7   1       47.20       35.58     46.10 o 
  16  -7   1       82.10       87.96     42.34 o 
  17  -7   1       41.67       51.88     49.28 o 
 -14  -6   1     1442.29     1476.13     73.28 o 
 -13  -6   1      689.85      827.95     65.65 o 
 -12  -6   1     7463.67     7682.79    237.11 o 
 -11  -6   1      760.67      872.32     30.58 o 
 -10  -6   1     4806.74     4704.04     52.26 o 
  -9  -6   1      860.15      842.15     26.46 o 
  -8  -6   1      179.05      145.44     14.26 o 
  -7  -6   1       19.70       12.53     11.11 o 
  -6  -6   1     3924.59     3909.03     47.64 o 
  -5  -6   1     4727.91     4609.31     47.28 o 
  -4  -6   1       52.39       31.88      8.42 o 
  -3  -6   1     5752.05     5467.59     84.25 o 
  -2  -6   1      742.87      851.19     20.86 o 
  -1  -6   1     3065.46     2993.50    127.10 o 
   0  -6   1      136.55      192.98     15.46 o 
   1  -6   1      485.25      421.98     16.53 o 
   2  -6   1      105.86      117.22     10.32 o 
   3  -6   1       15.56        3.55     10.35 o 
   4  -6   1      673.34      654.78     16.08 o 
   5  -6   1      500.98      456.20     15.24 o 
   6  -6   1     2315.93     2449.89     34.87 o 
   7  -6   1      855.57      925.04     21.22 o 
   8  -6   1      708.73      665.98     13.85 o 
   9  -6   1      320.96      358.76     13.23 o 
  10  -6   1       32.24       32.50     13.56 o 
  11  -6   1     2048.72     1901.14     38.44 o 
  12  -6   1      846.71      724.92     31.37 o 
  13  -6   1     5615.86     6263.85     66.34 o 
  14  -6   1      319.19      385.46     52.56 o 
  15  -6   1     2463.76     2677.51     66.57 o 
  16  -6   1       89.62      101.08     38.06 o 
  17  -6   1      330.13      312.21     83.26 o 
 -15  -5   1        3.73       40.28     62.24 o 
 -14  -5   1       88.48       39.96     51.33 o 
 -13  -5   1       99.09      172.06     38.48 o 
 -12  -5   1        6.49      -12.95     34.73 o 
 -11  -5   1        2.72        4.79     20.94 o 
 -10  -5   1      115.00       87.38     20.80 o 
  -9  -5   1        4.09       -2.21     17.42 o 
  -8  -5   1       52.17       74.40     11.35 o 
  -7  -5   1       43.70       34.66     10.01 o 
  -6  -5   1     1475.34     1426.71     19.43 o 
  -5  -5   1     2102.82     1952.19     18.17 o 
  -4  -5   1     6939.80     6718.93    107.10 o 
  -3  -5   1     7653.69     7459.78     93.34 o 
  -2  -5   1    11157.40    11170.50     71.11 o 
  -1  -5   1     7573.75     7847.58    137.86 o 
   0  -5   1     1765.81     1860.12     50.80 o 
   1  -5   1     1087.44     1264.36     20.99 o 
   2  -5   1     6781.67     6810.26     48.53 o 
   3  -5   1    21052.61    21612.22    306.26 o 
   4  -5   1     5274.72     5844.97     37.31 o 
   5  -5   1    26978.11    28304.82    250.29 o 
   6  -5   1     1626.79     1525.59     22.64 o 
   7  -5   1     8079.80     8841.64    146.62 o 
   8  -5   1      943.32      945.60     17.59 o 
   9  -5   1     2741.55     2938.30     40.34 o 
  10  -5   1      147.45      184.38     20.72 o 
  11  -5   1      124.34      168.32     22.29 o 
  12  -5   1      153.61      160.69     24.59 o 
  13  -5   1        5.10        8.04     31.76 o 
  14  -5   1      192.93      204.20     31.21 o 
  15  -5   1        9.27       -6.75     29.20 o 
  16  -5   1       12.45       42.88     36.59 o 
  17  -5   1        3.59       18.82     81.75 o 
 -15  -4   1        2.05        4.96     47.21 o 
 -14  -4   1      347.87      296.68     40.76 o 
 -13  -4   1      349.06      318.22     39.09 o 
 -12  -4   1     1124.36      979.81     45.15 o 
 -11  -4   1     2823.21     2992.92     40.71 o 
 -10  -4   1      498.78      423.32     22.13 o 
  -9  -4   1      562.87      507.46     14.53 o 
  -8  -4   1      199.24      215.97     11.04 o 
  -7  -4   1      577.56      586.11      9.79 o 
  -6  -4   1      999.45     1059.33     19.33 o 
  -5  -4   1      724.45      731.41     10.63 o 
  -4  -4   1     4502.84     4292.52     24.84 o 
  -3  -4   1      209.40      198.24      7.42 o 
  -2  -4   1     5008.03     4380.39     39.63 o 
  -1  -4   1     1245.68     1450.25     19.62 o 
   0  -4   1      402.59      441.68     14.50 o 
   1  -4   1       59.06       28.09      7.25 o 
   2  -4   1        4.08        4.39      7.04 o 
   3  -4   1     1690.05     1844.27     22.21 o 
   4  -4   1      142.15      161.12      6.85 o 
   5  -4   1     1317.09     1402.40     18.89 o 
   6  -4   1      115.08      157.23      7.47 o 
   7  -4   1     5993.83     6184.06     83.66 o 
   8  -4   1     2375.36     2496.31     32.33 o 
   9  -4   1      495.25      551.36     13.36 o 
  10  -4   1      611.88      700.71     16.62 o 
  11  -4   1     1010.52      944.49     22.73 o 
  12  -4   1     1220.83     1232.33     31.53 o 
  13  -4   1      118.23      137.37     26.96 o 
  14  -4   1     3038.47     3133.66     53.51 o 
  15  -4   1      360.64      299.29     40.01 o 
  16  -4   1      702.76      711.34     65.54 o 
  17  -4   1      100.64       51.38     85.74 o 
 -16  -3   1       26.48        6.47     68.40 o 
 -15  -3   1       76.51       50.42     38.60 o 
 -14  -3   1       25.46       43.11     36.32 o 
 -13  -3   1       41.51        8.69     33.91 o 
 -12  -3   1       23.75       22.85     22.74 o 
 -11  -3   1        4.25        1.06     17.95 o 
 -10  -3   1      119.40      118.71     13.18 o 
  -9  -3   1      124.20      129.12     12.42 o 
  -8  -3   1       86.63       80.56      9.60 o 
  -7  -3   1      483.18      482.92     11.68 o 
  -6  -3   1       45.05       40.80      5.10 o 
  -5  -3   1     1067.67     1100.36     21.49 o 
  -4  -3   1        2.86        8.08      7.42 o 
  -3  -3   1     1412.71     1492.78     27.66 o 
  -2  -3   1     3497.07     3584.00     57.42 o 
  -1  -3   1      175.34      264.07     10.69 o 
   0  -3   1       40.07       66.44     10.13 o 
   1  -3   1      132.23       60.06      6.73 o 
   2  -3   1    12399.15    12316.91     92.94 o 
   3  -3   1     1900.96     2485.12     40.22 o 
   4  -3   1      357.12      267.94      6.12 o 
   5  -3   1     2208.79     2219.91     40.19 o 
   6  -3   1     5856.91     5989.40     97.21 o 
   7  -3   1     3479.90     3485.96     65.96 o 
   8  -3   1      568.54      755.59     20.38 o 
   9  -3   1        6.62        6.93      8.01 o 
  10  -3   1     1158.18     1121.26     18.43 o 
  11  -3   1      217.09      187.24     15.26 o 
  12  -3   1        0.20       -3.85     14.55 o 
  13  -3   1      322.81      292.07     27.53 o 
  14  -3   1      154.58      125.53     27.24 o 
  15  -3   1        1.37        5.29     42.50 o 
  16  -3   1       47.17       49.88     51.80 o 
  17  -3   1        9.66       38.52     84.36 o 
 -16  -2   1       73.08      -12.95     72.50 o 
 -15  -2   1      403.90      336.31     81.26 o 
 -14  -2   1      491.16      435.14     39.50 o 
 -13  -2   1     1063.67     1081.99     46.65 o 
 -12  -2   1       20.43       31.30     22.72 o 
 -11  -2   1     2080.29     1907.01     31.52 o 
 -10  -2   1       19.21       21.23     12.60 o 
  -9  -2   1     1190.63     1297.38     19.65 o 
  -8  -2   1     4439.55     4401.70     70.69 o 
  -7  -2   1      857.03      887.98     13.07 o 
  -6  -2   1     2296.03     2362.12     41.67 o 
  -5  -2   1     1455.90     1569.63     16.36 o 
  -4  -2   1     1610.01     1653.21     16.63 o 
  -3  -2   1     2414.70     1968.91     20.37 o 
  -2  -2   1      745.90      780.16     11.44 o 
  -1  -2   1      302.93      295.41     13.80 o 
   0  -2   1     1324.62     1290.55     27.42 o 
   1  -2   1      348.74      307.99      7.70 o 
   2  -2   1      444.52      334.10      8.96 o 
   3  -2   1      646.20      542.50      7.93 o 
   4  -2   1      487.71      494.83      7.95 o 
   5  -2   1      144.86      176.92      5.23 o 
   6  -2   1     7375.65     8115.89    144.19 o 
   7  -2   1      195.35      180.97      8.20 o 
   8  -2   1     5927.27     6087.44     68.73 o 
   9  -2   1     1918.05     2116.57     23.86 o 
  10  -2   1     1587.93     1641.78     18.82 o 
  11  -2   1     1652.21     1806.84     28.97 o 
  12  -2   1      432.55      478.94     22.06 o 
  13  -2   1       29.93       21.87     18.71 o 
  14  -2   1      230.77      235.72     28.22 o 
  15  -2   1      573.75      566.62     61.57 o 
  16  -2   1       43.16       57.07     54.96 o 
  17  -2   1      684.48      743.64    107.08 o 
 -16  -1   1        0.17      -20.21     57.43 o 
 -15  -1   1       67.11       45.32     48.76 o 
 -14  -1   1       63.02       80.75     35.65 o 
 -13  -1   1       31.27       34.93     30.42 o 
 -12  -1   1      708.77      662.57     29.10 o 
 -11  -1   1      744.12      750.70     19.65 o 
 -10  -1   1     1324.15     1335.73     22.23 o 
  -9  -1   1      826.90      870.93     15.08 o 
  -8  -1   1     6628.66     6712.92     86.57 o 
  -7  -1   1     1122.91     1025.67     12.63 o 
  -6  -1   1     2670.69     2691.30     30.35 o 
  -5  -1   1     7761.91     7848.29     53.39 o 
  -4  -1   1     1987.87     2150.15     19.21 o 
  -3  -1   1       63.70       44.61      5.34 o 
  -2  -1   1    19851.31    20286.24     98.75 o 
  -1  -1   1    99269.33    92547.73    364.54 o 
   1  -1   1    27425.34    28046.45   1074.67 o 
   2  -1   1        0.46       22.96      4.83 o 
   3  -1   1     1790.69     2367.72     18.14 o 
   4  -1   1      379.54      470.41      7.68 o 
   5  -1   1       82.46       86.79      4.81 o 
   6  -1   1      803.83      730.98      8.93 o 
   7  -1   1     1243.12     1297.70     14.10 o 
   8  -1   1    10050.02    10125.83    135.53 o 
   9  -1   1     3022.84     2857.97     39.07 o 
  10  -1   1     4750.23     5053.36     50.86 o 
  11  -1   1      181.50      204.83     18.25 o 
  12  -1   1      472.39      446.70     21.70 o 
  13  -1   1       85.59       86.37     18.98 o 
  14  -1   1       15.33       19.61     28.94 o 
  15  -1   1      295.53      273.03     51.42 o 
  16  -1   1        0.64        6.10     49.97 o 
 -16   0   1     1900.50     1830.05     85.64 o 
 -15   0   1      367.34      422.23     61.16 o 
 -14   0   1      778.33      788.53     43.48 o 
 -13   0   1     2364.39     2293.22     54.61 o 
 -12   0   1      192.53      236.12     19.64 o 
 -11   0   1     1164.61     1245.05     22.32 o 
 -10   0   1        0.73        5.38     10.71 o 
  -9   0   1    27612.05    27744.19    274.77 o 
  -8   0   1     2543.32     2878.53     28.87 o 
  -7   0   1    16146.90    17182.66    163.34 o 
  -6   0   1     2403.59     2231.65     29.41 o 
  -5   0   1      122.36      112.18      5.49 o 
  -4   0   1      265.44      427.90      6.05 o 
  -3   0   1     1905.96     1996.48     18.41 o 
  -2   0   1     2988.51     2473.93     16.21 o 
   2   0   1     2387.50     2139.93     23.34 o 
   3   0   1     2172.37     1992.72     25.56 o 
   4   0   1       60.62       98.96      4.63 o 
   5   0   1      163.24      123.66      5.50 o 
   6   0   1      432.82      383.30      6.43 o 
   7   0   1     8349.13     8588.95    123.35 o 
   8   0   1      972.58      920.59     16.86 o 
   9   0   1    19453.07    19954.64    280.28 o 
  10   0   1     4424.52     4226.30     33.96 o 
  11   0   1     7714.87     7899.34    111.79 o 
  12   0   1     1468.15     1518.32     27.27 o 
  13   0   1      613.54      634.56     29.98 o 
  14   0   1      355.52      351.29     52.83 o 
  15   0   1      789.93      889.59     62.88 o 
  16   0   1     1508.07     1619.21     78.93 o 
 -17   1   1       66.79       72.80     79.31 o 
 -16   1   1      339.83      290.64     61.93 o 
 -15   1   1        0.00      -19.64     51.44 o 
 -14   1   1      573.20      526.98     39.19 o 
 -13   1   1       21.64       14.27     18.87 o 
 -12   1   1       93.99      115.57     18.00 o 
 -11   1   1      537.49      498.45     20.80 o 
 -10   1   1      841.05      850.18     18.69 o 
  -9   1   1     2320.69     2364.95     20.51 o 
  -8   1   1     3496.59     3882.28     45.75 o 
  -7   1   1    13662.59    13476.67    192.10 o 
  -6   1   1     1041.07     1203.19     15.15 o 
  -5   1   1     8202.93     8910.93     65.52 o 
  -4   1   1    18629.54    19682.40     79.40 o 
  -3   1   1     1224.23     1063.60      8.51 o 
  -2   1   1     1216.35     1377.25     10.24 o 
  -1   1   1     3905.76     4483.18     34.87 o 
   1   1   1     3551.56     4062.40     20.95 o 
   2   1   1    44503.04    47681.46    225.04 o 
   3   1   1      265.26      302.63      6.47 o 
   4   1   1     8031.01     8263.37     99.39 o 
   5   1   1     3996.67     3633.83     51.70 o 
   6   1   1       53.21       42.16      5.22 o 
   7   1   1     3046.54     2911.42     46.94 o 
   8   1   1      165.78      184.60     11.23 o 
   9   1   1     1414.92     1395.45     22.88 o 
  10   1   1        8.53        9.09     11.07 o 
  11   1   1      201.85      229.18     18.37 o 
  12   1   1      167.36      183.84     18.38 o 
  13   1   1      172.66      230.73     27.44 o 
  14   1   1      153.98      132.75     34.14 o 
  15   1   1        1.27        7.31     50.58 o 
  16   1   1      171.89      164.21     53.22 o 
 -17   2   1      586.76      562.67     93.36 o 
 -16   2   1      653.58      619.54     62.76 o 
 -15   2   1        3.13        9.90     53.16 o 
 -14   2   1     5304.47     5603.75     80.97 o 
 -13   2   1      326.32      289.21     21.94 o 
 -12   2   1     3768.36     3840.50     55.43 o 
 -11   2   1     1212.66     1189.95     37.36 o 
 -10   2   1      381.76      380.10     12.87 o 
  -9   2   1      717.19      775.16     14.33 o 
  -8   2   1      724.67      717.31      9.76 o 
  -7   2   1    10239.97    10716.80    120.63 o 
  -6   2   1        3.66        3.89      4.55 o 
  -5   2   1     6227.83     6249.45     67.24 o 
  -4   2   1       99.10       78.55      3.89 o 
  -3   2   1     1487.94     1412.20     12.91 o 
  -2   2   1      346.98      291.68      7.55 o 
  -1   2   1       16.58        8.53      8.33 o 
   0   2   1      472.51      607.44     11.63 o 
   1   2   1      412.36      530.97     12.47 o 
   2   2   1     2195.99     2597.70     25.95 o 
   3   2   1        0.65        5.74      5.20 o 
   4   2   1     7113.35     7068.21     47.61 o 
   5   2   1       24.49       16.54      5.81 o 
   6   2   1      190.91      168.84      7.56 o 
   7   2   1     2194.10     2175.66     32.81 o 
   8   2   1     2240.10     2141.58     37.23 o 
   9   2   1       82.66      103.69     11.06 o 
  10   2   1     1670.07     1634.28     34.19 o 
  11   2   1     6049.10     6022.18     55.05 o 
  12   2   1      557.02      550.36     25.30 o 
  13   2   1     1373.58     1498.40     54.82 o 
  14   2   1     1569.07     1464.04     53.45 o 
  15   2   1       12.43       12.16     46.90 o 
  16   2   1       58.81       84.36     71.87 o 
 -16   3   1       10.55       44.06     53.39 o 
 -15   3   1      139.24      141.28     54.72 o 
 -14   3   1      481.69      465.44     39.14 o 
 -13   3   1      218.53      200.94     20.89 o 
 -12   3   1      321.14      335.53     20.84 o 
 -11   3   1       39.12       13.12     15.46 o 
 -10   3   1      273.63      329.80     10.06 o 
  -9   3   1       58.83       78.19      7.05 o 
  -8   3   1      245.84      251.30      7.30 o 
  -7   3   1     9632.49    10428.14     98.34 o 
  -6   3   1     2118.25     1756.35     16.25 o 
  -5   3   1    15375.64    16259.27    134.80 o 
  -4   3   1      278.10      267.96      8.00 o 
  -3   3   1    11764.55    13772.69     97.79 o 
  -2   3   1    21176.39    21082.10     80.44 o 
  -1   3   1    28182.48    26620.55    147.94 o 
   0   3   1     4106.82     3938.97     50.96 o 
   1   3   1      477.32      409.15     15.59 o 
   2   3   1    25683.06    26692.56    294.20 o 
   3   3   1      627.83      686.38     15.30 o 
   4   3   1    29002.06    29660.15    171.28 o 
   5   3   1      722.85      523.88     11.48 o 
   6   3   1      154.90      201.57      9.32 o 
   7   3   1       42.90       50.48      8.00 o 
   8   3   1       35.46       43.61      7.23 o 
   9   3   1      326.25      364.30     13.69 o 
  10   3   1        2.31        4.34     15.05 o 
  11   3   1      144.95      157.52     21.40 o 
  12   3   1        9.43        1.38     21.49 o 
  13   3   1       80.12       60.07     26.41 o 
  14   3   1       72.02       70.17     33.24 o 
  15   3   1       14.88       50.30     47.27 o 
  16   3   1        5.72      -22.04     66.13 o 
 -17   4   1        9.99       19.13     79.40 o 
 -16   4   1       14.89       -5.17     51.82 o 
 -15   4   1     2582.30     2587.09     62.91 o 
 -14   4   1      257.93      250.86     53.07 o 
 -13   4   1     3123.26     3304.92     41.55 o 
 -12   4   1      525.56      534.98     22.57 o 
 -11   4   1       12.05       13.55     15.80 o 
 -10   4   1      189.03      270.80      9.66 o 
  -9   4   1      113.96      122.34      7.62 o 
  -8   4   1     2620.63     3003.19     35.48 o 
  -7   4   1       81.73      117.42      7.04 o 
  -6   4   1     4278.55     4240.65     60.02 o 
  -5   4   1      665.20      682.30      9.42 o 
  -4   4   1     2811.66     2791.63     49.97 o 
  -3   4   1     1609.82     1635.50     20.00 o 
  -2   4   1        0.23       15.22      7.74 o 
  -1   4   1      107.91      144.23      8.05 o 
   0   4   1      431.48      631.35     22.08 o 
   1   4   1        1.30        8.25      7.88 o 
   2   4   1     1429.92     1410.29     34.57 o 
   3   4   1     6418.96     6827.43    140.48 o 
   4   4   1      384.07      444.56     13.73 o 
   5   4   1     7866.36     8465.47     88.81 o 
   6   4   1       41.75       50.62      8.85 o 
   7   4   1      107.78       86.51     11.22 o 
   8   4   1       18.97       26.39      9.01 o 
   9   4   1      381.20      373.51     11.18 o 
  10   4   1       50.29       42.83     19.88 o 
  11   4   1     1107.20     1036.61     30.32 o 
  12   4   1     3225.95     3361.86     59.45 o 
  13   4   1      397.53      344.59     39.92 o 
  14   4   1      618.70      556.68     44.94 o 
  15   4   1       23.50       -1.24     50.44 o 
 -17   5   1       45.29       21.24     82.69 o 
 -16   5   1        5.33       38.57     49.84 o 
 -15   5   1       54.14       54.44     50.36 o 
 -14   5   1      222.89      276.67     53.70 o 
 -13   5   1        4.82        6.19     31.55 o 
 -12   5   1      593.18      549.45     26.49 o 
 -11   5   1      670.48      699.30     21.24 o 
 -10   5   1       58.48       52.36      9.09 o 
  -9   5   1        3.69        9.59      7.65 o 
  -8   5   1     1596.29     1783.92     32.20 o 
  -7   5   1     3152.91     3546.73     49.80 o 
  -6   5   1       65.88       89.86      7.87 o 
  -5   5   1    23702.86    24125.08    181.71 o 
  -4   5   1       68.19       49.68      8.76 o 
  -3   5   1    11998.58    12604.38    165.45 o 
  -2   5   1      112.85      169.44     10.33 o 
  -1   5   1      983.33     1100.33     16.55 o 
   0   5   1       20.86       20.34      7.53 o 
   1   5   1      153.63      148.25     10.78 o 
   2   5   1    12264.94    13330.60    232.53 o 
   3   5   1       66.24       51.66      9.75 o 
   4   5   1    26312.50    27122.56    353.14 o 
   5   5   1      472.54      494.76     12.26 o 
   6   5   1     1292.97     1302.48     25.10 o 
   7   5   1       14.08        8.51      9.51 o 
   8   5   1        7.20       10.51     10.54 o 
   9   5   1      140.46      124.99     12.42 o 
  10   5   1      302.80      281.63     22.97 o 
  11   5   1       42.20       49.01     22.35 o 
  12   5   1       70.17       72.45     23.77 o 
  13   5   1        2.10        6.09     37.08 o 
  14   5   1      259.27      225.84     41.33 o 
 -17   6   1      809.60      724.21    106.01 o 
 -16   6   1       13.73        9.85     51.73 o 
 -15   6   1     1717.18     1848.71     79.21 o 
 -14   6   1      758.10      693.89     41.72 o 
 -13   6   1        4.47        2.24     28.58 o 
 -12   6   1     5650.32     5527.89     77.85 o 
 -11   6   1      117.62      109.46     21.55 o 
 -10   6   1     6533.80     7330.58    107.19 o 
  -9   6   1       29.83       32.07     10.36 o 
  -8   6   1     1363.10     1485.21     27.12 o 
  -7   6   1      468.29      473.63     12.47 o 
  -6   6   1      542.14      528.33     14.78 o 
  -5   6   1      337.90      284.87     13.01 o 
  -4   6   1        9.68       11.84      9.42 o 
  -3   6   1      254.42      304.52     11.76 o 
  -2   6   1      348.40      351.46     12.74 o 
  -1   6   1       34.12       36.09      8.71 o 
   0   6   1       82.15       51.69      9.29 o 
   1   6   1      847.11      661.90     30.86 o 
   2   6   1        8.03        7.52     11.55 o 
   3   6   1     6168.98     6527.85     67.20 o 
   4   6   1     8282.08     8040.96     78.88 o 
   5   6   1     1863.27     1907.03     24.81 o 
   6   6   1     4704.09     4557.89     70.02 o 
   7   6   1     2733.03     2769.01     38.90 o 
   8   6   1     1056.69     1069.09     28.48 o 
   9   6   1     2018.59     2329.18     32.37 o 
  10   6   1      397.19      401.71     25.61 o 
  11   6   1     2624.85     2530.11     44.00 o 
  12   6   1     1654.54     1557.85     39.08 o 
  13   6   1     1954.71     2063.00    102.10 o 
  14   6   1      344.86      451.85     59.12 o 
 -17   7   1       25.54       18.34     77.05 o 
 -16   7   1        8.84        6.92     51.66 o 
 -15   7   1       25.23       27.99     49.36 o 
 -14   7   1       69.83       74.78     33.77 o 
 -13   7   1      205.28      254.52     36.12 o 
 -12   7   1     2268.37     2176.16     50.57 o 
 -11   7   1       39.93       55.62     22.93 o 
 -10   7   1     7110.70     7368.47    106.32 o 
  -9   7   1      195.36      207.75     13.27 o 
  -8   7   1     3066.93     3163.74     52.05 o 
  -7   7   1     4713.46     4834.17     38.69 o 
  -6   7   1     2094.50     2077.39     25.49 o 
  -5   7   1      251.72      186.96     15.51 o 
  -4   7   1    10300.80     9615.20     57.07 o 
  -3   7   1    33165.32    33857.39    561.56 o 
  -2   7   1       81.77      128.67     12.08 o 
  -1   7   1    27640.34    27921.79    121.33 o 
   0   7   1       10.77        6.11      8.88 o 
   1   7   1     3099.87     2713.79     40.57 o 
   2   7   1     1065.14     1170.48     36.18 o 
   3   7   1     2295.70     2348.18     30.45 o 
   4   7   1     1284.09     1245.33     24.42 o 
   5   7   1     1603.64     1575.11     31.18 o 
   6   7   1     1315.54     1318.73     25.15 o 
   7   7   1      163.02      183.15     22.17 o 
   8   7   1      826.41      814.40     25.06 o 
   9   7   1       68.81       38.95     22.83 o 
  10   7   1       24.87       35.84     24.10 o 
  11   7   1       20.93       14.09     28.41 o 
  12   7   1      105.44      111.29     38.28 o 
  13   7   1       26.71       38.29     48.32 o 
  14   7   1      297.91      230.33     75.80 o 
 -16   8   1      713.01      735.42     63.98 o 
 -15   8   1       36.09       25.94     51.17 o 
 -14   8   1       61.98       52.48     34.29 o 
 -13   8   1      758.89      678.47     41.79 o 
 -12   8   1      943.42      956.89     34.57 o 
 -11   8   1     3151.24     3115.78     57.85 o 
 -10   8   1     2195.65     2162.78     38.47 o 
  -9   8   1     2856.82     2845.28     34.78 o 
  -8   8   1      819.82      784.93     25.72 o 
  -7   8   1      973.68      994.55     24.87 o 
  -6   8   1      102.17       73.47     16.11 o 
  -5   8   1      316.34      301.28     17.87 o 
  -4   8   1       21.29       45.89     14.59 o 
  -3   8   1       86.07       92.82     13.40 o 
  -2   8   1     1140.01     1056.97     33.47 o 
  -1   8   1     3485.66     3516.03     88.06 o 
   0   8   1       97.83      182.00     11.79 o 
   1   8   1       54.11       70.92     17.70 o 
   2   8   1      174.41      216.92     21.02 o 
   3   8   1      606.82      644.54     25.21 o 
   4   8   1     1968.45     2005.12     39.70 o 
   5   8   1     7581.03     7679.12     81.12 o 
   6   8   1     4567.13     4650.28    116.14 o 
   7   8   1     5800.21     5604.71     88.62 o 
   8   8   1     2201.53     2187.63     35.61 o 
   9   8   1      618.60      600.24     39.92 o 
  10   8   1      321.00      308.88     37.16 o 
  11   8   1      193.85      233.84     32.40 o 
  12   8   1      102.82       95.52     36.87 o 
  13   8   1      574.30      671.52     84.60 o 
 -16   9   1       43.95       49.31     58.22 o 
 -15   9   1        5.26       24.11     45.88 o 
 -14   9   1        5.09       -2.83     36.18 o 
 -13   9   1      103.04      115.52     35.28 o 
 -12   9   1      203.83      196.06     27.28 o 
 -11   9   1     2405.34     2289.95     45.16 o 
 -10   9   1       11.77        8.86     16.46 o 
  -9   9   1     3119.92     3299.94     42.34 o 
  -8   9   1     1027.09      908.56     26.73 o 
  -7   9   1       44.67       35.87     17.72 o 
  -6   9   1      393.73      383.10     21.20 o 
  -5   9   1     1297.55     1366.93     29.02 o 
  -4   9   1     5611.99     4930.76     68.50 o 
  -3   9   1      204.97      186.94     15.77 o 
  -2   9   1    12919.85    12410.71    335.38 o 
  -1   9   1      430.98      459.01     15.39 o 
   0   9   1     3456.84     3122.28     39.05 o 
   1   9   1        1.59       22.99     11.06 o 
   2   9   1      380.28      405.57     23.32 o 
   3   9   1      497.01      508.13     26.02 o 
   4   9   1      486.33      489.19     26.97 o 
   5   9   1     2331.82     2441.08     53.90 o 
   6   9   1        3.06       12.58     22.52 o 
   7   9   1      569.47      560.24     36.30 o 
   8   9   1        7.80       15.92     23.83 o 
   9   9   1       31.13       37.02     38.61 o 
  10   9   1       78.58      103.87     40.04 o 
  11   9   1        0.56      -12.19     31.82 o 
  12   9   1       51.35       34.04     41.26 o 
 -16  10   1       49.93       74.10     64.60 o 
 -15  10   1       33.37       53.83     39.63 o 
 -14  10   1       21.69       25.54     34.92 o 
 -13  10   1      483.29      461.84     41.26 o 
 -12  10   1     1129.09     1122.74     39.52 o 
 -11  10   1      723.29      688.15     33.41 o 
 -10  10   1      552.80      549.57     31.33 o 
  -9  10   1      354.13      362.50     23.18 o 
  -8  10   1        3.89        7.84     19.07 o 
  -7  10   1      118.20       93.74     18.77 o 
  -6  10   1       10.73       -2.68     18.16 o 
  -5  10   1      350.83      371.57     26.59 o 
  -4  10   1      146.03      133.92     18.21 o 
  -3  10   1       45.59       26.98     19.33 o 
  -2  10   1      137.87      133.69     15.24 o 
  -1  10   1       10.33        0.48     13.01 o 
   0  10   1      469.50      505.69     17.85 o 
   1  10   1      121.91      110.66     12.47 o 
   2  10   1      299.45      302.87     23.56 o 
   3  10   1      617.59      609.05     28.91 o 
   4  10   1       10.03       16.23     20.78 o 
   5  10   1      428.69      467.20     29.71 o 
   6  10   1      534.26      568.74     47.24 o 
   7  10   1      837.29      920.97     33.21 o 
   8  10   1     1557.12     1499.99     62.03 o 
   9  10   1      693.95      691.24     51.15 o 
  10  10   1       60.82       43.50     40.34 o 
  11  10   1        8.74       30.95     46.39 o 
  12  10   1      560.45      508.21     81.88 o 
 -16  11   1        7.13      -17.12     68.10 o 
 -15  11   1      346.31      366.74     45.57 o 
 -14  11   1       94.07      111.04     37.20 o 
 -13  11   1       20.51        9.42     33.78 o 
 -12  11   1       17.74       32.90     27.54 o 
 -11  11   1      680.00      679.22     38.68 o 
 -10  11   1      110.73      134.14     31.28 o 
  -9  11   1        2.79       18.78     20.88 o 
  -8  11   1      634.24      679.36     28.59 o 
  -7  11   1     4018.98     4001.72     50.35 o 
  -6  11   1        8.54        8.77     23.27 o 
  -5  11   1      540.71      622.27     32.92 o 
  -4  11   1       19.69       19.50     18.71 o 
  -3  11   1     1266.17     1401.57     32.65 o 
  -2  11   1       96.95      126.74     15.01 o 
  -1  11   1     2753.80     2582.21     45.85 o 
   0  11   1       31.09       31.15     21.06 o 
   1  11   1     1317.60     1213.44     34.15 o 
   2  11   1      114.09      134.91     23.32 o 
   3  11   1      102.51      106.35     23.46 o 
   4  11   1      462.51      452.61     29.64 o 
   5  11   1      142.16      138.67     26.20 o 
   6  11   1      162.07      159.23     26.82 o 
   7  11   1        1.78       15.64     30.65 o 
   8  11   1       15.59       29.60     40.36 o 
   9  11   1       21.56       40.11     42.27 o 
  10  11   1      189.02      178.70     47.52 o 
  11  11   1      625.11      633.18     64.59 o 
 -15  12   1     1896.85     1989.99     67.69 o 
 -14  12   1      607.32      654.31     49.69 o 
 -13  12   1      564.90      576.50     38.13 o 
 -12  12   1      182.81      151.50     31.26 o 
 -11  12   1       88.73      121.57     30.74 o 
 -10  12   1      243.24      243.53     36.10 o 
  -9  12   1      122.92      108.55     23.45 o 
  -8  12   1      990.00      934.26     34.19 o 
  -7  12   1      383.24      307.00     31.71 o 
  -6  12   1      274.25      197.10     30.65 o 
  -5  12   1      329.75      255.87     30.08 o 
  -4  12   1       25.74       31.22     21.02 o 
  -3  12   1      169.83      153.84     20.40 o 
  -2  12   1      654.20      675.53     28.81 o 
  -1  12   1        1.58       -5.88     20.80 o 
   0  12   1     2082.04     2120.33     53.85 o 
   1  12   1     3713.08     3807.43    161.88 o 
   2  12   1       63.97       83.53     25.51 o 
   3  12   1     1971.89     1944.46     46.00 o 
   4  12   1      101.98      114.22     41.37 o 
   5  12   1      730.49      602.75     48.39 o 
   6  12   1       55.42       73.83     37.54 o 
   7  12   1      870.45      898.44     53.02 o 
   8  12   1      238.84      177.22     49.67 o 
   9  12   1      499.52      397.26     62.26 o 
  10  12   1     1924.34     2049.22    125.88 o 
 -14  13   1      280.51      259.23     49.33 o 
 -13  13   1        1.37      -19.57     32.62 o 
 -12  13   1      410.76      360.64     35.23 o 
 -11  13   1        3.97       11.29     33.68 o 
 -10  13   1       71.75       94.63     31.86 o 
  -9  13   1     2408.71     2408.70    124.28 o 
  -8  13   1      588.35      554.69     37.27 o 
  -7  13   1    16421.85    16895.18    207.58 o 
  -6  13   1     1849.52     1848.63     52.51 o 
  -5  13   1     5684.02     5470.31     83.70 o 
  -4  13   1       74.29       73.56     27.39 o 
  -3  13   1      480.25      419.57     25.48 o 
  -2  13   1      191.03      204.49     24.86 o 
  -1  13   1      678.28      720.59     34.43 o 
   0  13   1     4444.17     4375.07     93.99 o 
   1  13   1     2733.56     2859.27     53.08 o 
   2  13   1     5773.55     6045.69    222.79 o 
   3  13   1      126.36       98.34     47.78 o 
   4  13   1      294.69      298.12     49.27 o 
   5  13   1       80.20       78.02     42.50 o 
   6  13   1       48.60       15.28     42.36 o 
   7  13   1        2.05       -7.65     46.12 o 
   8  13   1       97.38       90.94     49.37 o 
   9  13   1      213.03      177.01     53.88 o 
 -14  14   1     1334.53     1207.07     60.65 o 
 -13  14   1       44.84       32.43     34.91 o 
 -12  14   1      164.65      176.35     34.99 o 
 -11  14   1        3.17       13.70     44.17 o 
 -10  14   1      104.93       81.90     49.18 o 
  -9  14   1      549.55      438.80     72.83 o 
  -8  14   1      257.73      269.33     35.88 o 
  -7  14   1      174.99      149.79     35.92 o 
  -6  14   1       11.15        1.54     33.08 o 
  -5  14   1       24.82       21.51     29.99 o 
  -4  14   1       19.90        2.87     26.71 o 
  -3  14   1        4.26       -0.22     21.82 o 
  -2  14   1       64.06       53.10     21.55 o 
  -1  14   1      355.75      435.38     55.43 o 
   0  14   1      941.07      841.82     49.10 o 
   1  14   1      540.70      497.08     51.31 o 
   2  14   1     4091.56     4397.26    100.66 o 
   3  14   1       71.27       38.98     47.63 o 
   4  14   1     1912.89     1972.51    116.23 o 
   5  14   1        5.80       -9.91     40.85 o 
   6  14   1        3.21       10.62     42.29 o 
   7  14   1      101.28      117.89     48.42 o 
   8  14   1       27.45       27.98     49.73 o 
 -13  15   1      333.06      270.71     44.74 o 
 -12  15   1      237.92      269.70     52.67 o 
 -11  15   1      371.85      307.84     52.48 o 
 -10  15   1      181.28      263.38     51.42 o 
  -9  15   1      135.78      141.44     51.89 o 
  -8  15   1     1471.31     1379.73     50.20 o 
  -7  15   1     1695.87     1866.79     58.10 o 
  -6  15   1     1310.36     1301.86     44.70 o 
  -5  15   1     4013.07     4091.12     67.04 o 
  -4  15   1       31.78       17.48     29.73 o 
  -3  15   1     1156.28     1260.83     37.07 o 
  -2  15   1       76.93       88.79     32.21 o 
  -1  15   1      847.76      851.27     42.40 o 
   0  15   1      528.97      548.94     43.00 o 
   1  15   1      743.82      651.00     49.11 o 
   2  15   1      420.26      488.80     58.49 o 
   3  15   1      142.76      138.48     50.31 o 
   4  15   1       25.56       18.34     46.85 o 
   5  15   1        3.28       12.10     46.92 o 
   6  15   1       19.08       39.05     83.15 o 
 -12  16   1      182.01       89.42     72.70 o 
 -11  16   1      352.93      403.64     57.17 o 
 -10  16   1      153.01      131.42     47.02 o 
  -9  16   1       10.28        4.32     42.15 o 
  -8  16   1       98.00      102.24     37.95 o 
  -7  16   1      148.73      167.69     32.25 o 
  -6  16   1        2.95       15.01     32.03 o 
  -5  16   1       75.76      107.29     34.69 o 
  -4  16   1        0.54       10.25     30.74 o 
  -3  16   1     1087.57     1160.86     49.00 o 
  -2  16   1      147.58      177.40     35.75 o 
  -1  16   1      128.54      147.59     34.66 o 
   0  16   1       43.22       39.55     33.59 o 
   1  16   1       20.62       28.99     41.77 o 
   2  16   1        0.19      -11.10     37.21 o 
   3  16   1       51.58       24.96     41.92 o 
   4  16   1      805.40      748.97     63.24 o 
   5  16   1       19.05       -0.30     60.87 o 
 -10  17   1       10.02       17.34     45.69 o 
  -9  17   1       38.30       56.01     44.40 o 
  -8  17   1        4.71       -9.13     40.68 o 
  -7  17   1        3.67       17.01     32.16 o 
  -6  17   1      396.09      410.57     38.64 o 
  -5  17   1        1.50        1.39     37.05 o 
  -4  17   1      947.18      957.47     48.28 o 
  -3  17   1       86.24       48.83     38.99 o 
  -2  17   1     1022.52     1046.36     49.14 o 
  -1  17   1       38.86       55.57     36.52 o 
   0  17   1       25.88       32.66     34.45 o 
   1  17   1        7.15       12.62     36.24 o 
   2  17   1        2.86      -12.18     51.73 o 
   3  17   1       85.55       96.17     50.74 o 
  -8  18   1        9.10      -11.60     73.27 o 
  -7  18   1       24.59       53.98     68.72 o 
  -6  18   1       19.66        5.99     45.78 o 
  -5  18   1        3.52      -19.08     52.01 o 
  -4  18   1       54.29       35.09     45.95 o 
  -3  18   1      710.32      671.76     45.84 o 
  -2  18   1      383.57      294.39     49.65 o 
  -1  18   1        2.24      -23.50     46.04 o 
   0  18   1        4.14       13.74     64.50 o 
   0 -18   2       55.17       65.19     78.37 o 
   1 -18   2      428.41      398.01     58.70 o 
   2 -18   2      452.59      460.54     62.95 o 
   3 -18   2      735.01      680.31     56.92 o 
   4 -18   2      729.02      765.58     50.94 o 
   5 -18   2      641.15      736.03     63.60 o 
   6 -18   2     1251.52     1235.76    102.47 o 
   7 -18   2      194.84      156.57     65.41 o 
  -3 -17   2      633.01      505.77     80.62 o 
  -2 -17   2      124.85       93.77     53.88 o 
  -1 -17   2     1481.93     1467.26     68.66 o 
   0 -17   2       25.67       35.44     39.20 o 
   1 -17   2      173.89      133.55     41.35 o 
   2 -17   2      339.52      319.02     42.91 o 
   3 -17   2      424.49      389.64     46.24 o 
   4 -17   2      702.96      662.26     47.59 o 
   5 -17   2      788.67      815.00     42.54 o 
   6 -17   2      172.29      138.53     41.17 o 
   7 -17   2       46.10       49.57     38.29 o 
   8 -17   2        9.24       23.57     39.74 o 
   9 -17   2      310.65      331.32     57.03 o 
  10 -17   2       33.78       25.59     79.33 o 
  -5 -16   2       44.10       53.05     60.31 o 
  -4 -16   2       24.25       18.80     38.42 o 
  -3 -16   2      105.21       69.42     41.81 o 
  -2 -16   2      228.08      268.33     46.61 o 
  -1 -16   2       16.10        2.92     40.66 o 
   0 -16   2     1266.88     1300.14     60.42 o 
   1 -16   2      261.86      266.97     41.83 o 
   2 -16   2       53.77       87.60     27.90 o 
   3 -16   2      538.70      554.10     41.06 o 
   4 -16   2      161.47      163.69     36.00 o 
   5 -16   2      135.88      148.61     34.41 o 
   6 -16   2       52.79       68.47     30.23 o 
   7 -16   2     2432.28     2378.48     69.83 o 
   8 -16   2      142.95      152.37     38.89 o 
   9 -16   2      640.98      634.50     46.05 o 
  10 -16   2       24.75       38.42     44.22 o 
  11 -16   2      197.20      153.48     49.31 o 
  12 -16   2      102.65       90.36     38.47 o 
  -6 -15   2        0.59       32.90     74.09 o 
  -5 -15   2       98.03       94.01     39.62 o 
  -4 -15   2        7.84       -2.36     39.99 o 
  -3 -15   2     1866.21     1863.52     63.84 o 
  -2 -15   2      311.94      257.27     40.35 o 
  -1 -15   2     1617.64     1607.52     45.78 o 
   0 -15   2     1229.92     1357.48     48.98 o 
   1 -15   2      259.60      225.70     30.11 o 
   2 -15   2      270.94      251.40     32.55 o 
   3 -15   2      161.30      174.84     30.84 o 
   4 -15   2       95.84      121.06     32.78 o 
   5 -15   2      563.61      579.48     39.06 o 
   6 -15   2      202.60      210.85     30.40 o 
   7 -15   2      440.30      516.51     41.62 o 
   8 -15   2      115.70      150.98     35.17 o 
   9 -15   2        5.04        0.99     27.66 o 
  10 -15   2      530.76      494.24     43.52 o 
  11 -15   2        3.51       -4.24     36.22 o 
  12 -15   2      107.79      128.40     33.43 o 
  13 -15   2       38.85       15.70     34.08 o 
  -8 -14   2       26.15       29.88     80.28 o 
  -7 -14   2       27.17       36.94     48.46 o 
  -6 -14   2       31.26       59.28     37.79 o 
  -5 -14   2       83.88       66.46     36.37 o 
  -4 -14   2        8.04       14.84     35.85 o 
  -3 -14   2      492.80      575.83     34.17 o 
  -2 -14   2      379.27      440.23     33.99 o 
  -1 -14   2     1933.90     1975.08     46.68 o 
   0 -14   2       37.55       31.84     26.50 o 
   1 -14   2      351.24      319.32     33.72 o 
   2 -14   2        5.12       -2.22     27.92 o 
   3 -14   2       22.10       34.62     27.72 o 
   4 -14   2     1457.38     1406.45     46.54 o 
   5 -14   2       91.11       63.29     30.81 o 
   6 -14   2     4389.61     4610.25     72.62 o 
   7 -14   2      910.62     1039.42     37.97 o 
   8 -14   2     5041.93     5147.65     66.21 o 
   9 -14   2      204.76      220.72     30.76 o 
  10 -14   2      686.85      668.38     43.97 o 
  11 -14   2      186.36      214.14     31.79 o 
  12 -14   2      205.82      165.21     33.78 o 
  13 -14   2     1199.42     1207.44     47.31 o 
  14 -14   2       32.33       51.65     37.81 o 
  -9 -13   2      477.56      431.80     61.08 o 
  -8 -13   2     1480.04     1427.31     50.74 o 
  -7 -13   2       52.29       33.15     52.37 o 
  -6 -13   2     1027.94      966.29     47.90 o 
  -5 -13   2       14.18       48.61     28.56 o 
  -4 -13   2      834.34      876.48     38.20 o 
  -3 -13   2       44.02       52.32     27.16 o 
  -2 -13   2     2522.55     2854.91     59.43 o 
  -1 -13   2      968.08      841.69     35.89 o 
   0 -13   2     1342.84     1322.13     42.78 o 
   1 -13   2     2869.06     2830.29     56.47 o 
   2 -13   2      183.26      182.74     29.23 o 
   3 -13   2       91.97       75.92     27.48 o 
   4 -13   2       23.97       14.74     27.29 o 
   5 -13   2      289.97      274.01     31.76 o 
   6 -13   2      363.49      415.07     27.32 o 
   7 -13   2       44.46       28.94     23.33 o 
   8 -13   2      989.23      967.84     41.09 o 
   9 -13   2      243.89      242.28     30.10 o 
  10 -13   2      351.86      261.06     29.57 o 
  11 -13   2       47.55       50.60     29.62 o 
  12 -13   2      737.46      703.65     40.06 o 
  13 -13   2     1726.38     1708.03     57.22 o 
  14 -13   2      282.18      296.08     43.70 o 
 -10 -12   2       24.10       50.17     70.16 o 
  -9 -12   2       67.16       28.48     54.65 o 
  -8 -12   2      131.36       57.84     36.31 o 
  -7 -12   2        3.95      -13.22     42.17 o 
  -6 -12   2      295.97      290.05     34.12 o 
  -5 -12   2      651.52      728.28     40.02 o 
  -4 -12   2      392.51      368.35     30.49 o 
  -3 -12   2       79.98       91.11     24.35 o 
  -2 -12   2      177.21      195.44     26.85 o 
  -1 -12   2     3006.34     2980.40     67.61 o 
   0 -12   2     2229.39     2110.92     48.02 o 
   1 -12   2     8169.98     8143.74    120.34 o 
   2 -12   2     6473.98     6651.85     75.76 o 
   3 -12   2     5723.50     5580.02     70.88 o 
   4 -12   2      320.12      366.19     29.62 o 
   5 -12   2     1046.81      894.70     42.51 o 
   6 -12   2      397.57      432.15     26.03 o 
   7 -12   2       14.49        9.85     22.64 o 
   8 -12   2     1101.63     1083.30     35.53 o 
   9 -12   2     3128.28     3213.96     64.86 o 
  10 -12   2     2671.16     2602.90     68.26 o 
  11 -12   2     1682.80     1828.43     59.05 o 
  12 -12   2     3865.38     4115.90     65.34 o 
  13 -12   2      633.66      633.49     38.79 o 
  14 -12   2       96.11       54.98     38.09 o 
  15 -12   2       10.11       -1.61     49.94 o 
 -10 -11   2       35.33       68.40     44.97 o 
  -9 -11   2      600.77      628.59     46.48 o 
  -8 -11   2      274.34      211.26     31.12 o 
  -7 -11   2     5468.36     5587.86    105.02 o 
  -6 -11   2     1214.49     1155.17     42.84 o 
  -5 -11   2     1517.14     1598.79     46.37 o 
  -4 -11   2      762.63      712.03     36.16 o 
  -3 -11   2      127.90       99.24     23.74 o 
  -2 -11   2       31.44       38.21     22.18 o 
  -1 -11   2      157.09      169.94     26.10 o 
   0 -11   2      404.64      412.17     28.88 o 
   1 -11   2       35.77       20.70     23.47 o 
   2 -11   2     1092.80     1246.47     38.91 o 
   3 -11   2      780.87      647.31     32.08 o 
   4 -11   2        9.52       19.30     18.11 o 
   5 -11   2      502.96      523.68     24.61 o 
   6 -11   2       87.73      103.01     20.98 o 
   7 -11   2      234.72      213.04     23.25 o 
   8 -11   2     1678.78     1651.83     38.06 o 
   9 -11   2     1400.52     1536.33     37.77 o 
  10 -11   2      281.19      284.49     24.77 o 
  11 -11   2     5302.80     5570.65     61.84 o 
  12 -11   2      101.82      112.76     29.36 o 
  13 -11   2     1402.81     1380.50     53.18 o 
  14 -11   2      227.52      189.19     39.73 o 
  15 -11   2      445.01      465.40     59.66 o 
  16 -11   2      477.74      394.31     76.85 o 
 -12 -10   2      182.60      139.18     87.49 o 
 -11 -10   2       16.78       29.12     50.17 o 
 -10 -10   2        1.88       -2.14     32.16 o 
  -9 -10   2      123.87      132.28     30.13 o 
  -8 -10   2       27.60       26.97     26.52 o 
  -7 -10   2       21.79       28.30     26.98 o 
  -6 -10   2      497.20      478.99     32.26 o 
  -5 -10   2      773.12      769.68     35.59 o 
  -4 -10   2      120.76      124.62     25.70 o 
  -3 -10   2      200.34      199.71     19.08 o 
  -2 -10   2      174.61      174.21     21.71 o 
  -1 -10   2      283.37      268.30     25.68 o 
   0 -10   2     3534.53     3227.94     50.49 o 
   1 -10   2      858.13      776.06     31.36 o 
   2 -10   2    11739.80    11878.10     88.98 o 
   3 -10   2     3077.74     2907.33     36.85 o 
   4 -10   2     4226.35     4549.29     46.63 o 
   5 -10   2     1236.25     1249.90     29.74 o 
   6 -10   2      610.59      662.45     26.01 o 
   7 -10   2     1296.28     1389.74     33.26 o 
   8 -10   2       28.93        9.53     20.51 o 
   9 -10   2      639.12      674.31     32.25 o 
  10 -10   2      528.11      570.59     25.87 o 
  11 -10   2      679.68      691.70     27.49 o 
  12 -10   2       10.31        0.81     25.29 o 
  13 -10   2      153.99      120.62     35.13 o 
  14 -10   2      152.99      192.72     48.62 o 
  15 -10   2      219.26      296.26     56.10 o 
  16 -10   2       30.67      -23.53     72.70 o 
 -12  -9   2      198.50      227.15     55.95 o 
 -11  -9   2      127.31      124.66     39.89 o 
 -10  -9   2       90.45       45.68     35.34 o 
  -9  -9   2      100.44       50.92     26.62 o 
  -8  -9   2     1262.74     1282.89     30.45 o 
  -7  -9   2      144.28      179.85     23.16 o 
  -6  -9   2     3660.16     3770.06     66.96 o 
  -5  -9   2       11.56       11.78     22.23 o 
  -4  -9   2       61.63       68.02     14.79 o 
  -3  -9   2     1906.00     1911.42     41.28 o 
  -2  -9   2      934.65     1095.63     28.77 o 
  -1  -9   2       13.44       15.93     20.34 o 
   0  -9   2      441.67      437.60     25.82 o 
   1  -9   2      165.93      184.49     22.18 o 
   2  -9   2      412.30      398.41     24.52 o 
   3  -9   2      158.22      164.86     16.67 o 
   4  -9   2       12.16        8.70     15.89 o 
   5  -9   2      418.60      460.34     21.39 o 
   6  -9   2      216.69      190.49     19.20 o 
   7  -9   2       31.31       14.67     18.14 o 
   8  -9   2     1467.44     1387.20     38.44 o 
   9  -9   2        0.34        1.58     17.81 o 
  10  -9   2     2262.00     2383.78     36.52 o 
  11  -9   2       27.57       44.89     19.07 o 
  12  -9   2      878.54      818.56     40.94 o 
  13  -9   2       81.23       81.79     32.09 o 
  14  -9   2      247.80      269.78     51.17 o 
  15  -9   2       16.46       15.10     52.30 o 
  16  -9   2      135.60      179.08     44.79 o 
 -13  -8   2      534.16      467.34     86.11 o 
 -12  -8   2       63.50       69.84     47.91 o 
 -11  -8   2        3.67        3.73     35.36 o 
 -10  -8   2       34.79       27.02     25.84 o 
  -9  -8   2       60.83       52.99     25.08 o 
  -8  -8   2       51.46       66.55     18.45 o 
  -7  -8   2        1.08       10.06     16.59 o 
  -6  -8   2        2.44       11.36     14.11 o 
  -5  -8   2       26.82       34.76      8.31 o 
  -4  -8   2     3759.42     3682.81     40.49 o 
  -3  -8   2      158.05      156.65     15.56 o 
  -2  -8   2     2714.51     2836.09     73.80 o 
  -1  -8   2      566.34      609.91     26.45 o 
   0  -8   2     4459.12     4342.44     50.82 o 
   1  -8   2        7.85       14.30     18.20 o 
   2  -8   2     7186.61     7266.55    105.87 o 
   3  -8   2     2990.14     3046.27     43.84 o 
   4  -8   2     1623.76     1663.86     32.11 o 
   5  -8   2    18615.64    18421.62    143.22 o 
   6  -8   2     1925.55     1869.10     31.92 o 
   7  -8   2     1802.62     1637.92     38.76 o 
   8  -8   2       66.98      101.27     11.79 o 
   9  -8   2     1059.03     1034.06     25.69 o 
  10  -8   2      126.22      143.31     17.94 o 
  11  -8   2     1123.24     1116.80     31.84 o 
  12  -8   2       11.76       -0.55     29.96 o 
  13  -8   2      167.86      186.25     33.52 o 
  14  -8   2      200.88      219.64     49.73 o 
  15  -8   2       34.74       36.26     45.11 o 
  16  -8   2       19.04       23.72     41.20 o 
 -14  -7   2      809.20      729.55     94.01 o 
 -13  -7   2     1480.46     1664.62    144.36 o 
 -12  -7   2     1899.62     2020.94     80.20 o 
 -11  -7   2     2321.99     2189.47     59.29 o 
 -10  -7   2     2061.37     1989.17     43.13 o 
  -9  -7   2       10.88        5.62     18.43 o 
  -8  -7   2     1596.87     1430.13     26.47 o 
  -7  -7   2      331.61      335.37     16.79 o 
  -6  -7   2      179.72      154.37     16.37 o 
  -5  -7   2     9634.32     9579.18    114.91 o 
  -4  -7   2     7387.65     7916.22     63.88 o 
  -3  -7   2     8354.48     8422.34     56.94 o 
  -2  -7   2     2700.01     2670.20     49.24 o 
  -1  -7   2     1765.63     1885.08     34.51 o 
   0  -7   2      414.46      461.73     24.50 o 
   1  -7   2        0.87        3.33      9.19 o 
   2  -7   2      111.79      181.10     13.51 o 
   3  -7   2      459.25      403.35     17.13 o 
   4  -7   2       57.04       54.02     13.82 o 
   5  -7   2      413.17      375.97     18.74 o 
   6  -7   2     1241.29     1301.61     27.13 o 
   7  -7   2     1677.06     1694.27     22.46 o 
   8  -7   2     2578.26     2702.26     28.34 o 
   9  -7   2     1735.91     1822.52     22.31 o 
  10  -7   2      101.26       87.29     16.94 o 
  11  -7   2     1067.66     1225.66     33.72 o 
  12  -7   2      407.99      358.84     22.82 o 
  13  -7   2     2533.70     2489.87     56.27 o 
  14  -7   2     1585.63     1608.59     66.67 o 
  15  -7   2     1906.99     1882.07     61.56 o 
  16  -7   2     2089.32     2091.51     65.63 o 
  17  -7   2        1.73       13.15     44.50 o 
 -14  -6   2      154.00      198.79     58.14 o 
 -13  -6   2        4.34       20.98     50.20 o 
 -12  -6   2      144.98      194.93     59.03 o 
 -11  -6   2      128.60      111.02     26.88 o 
 -10  -6   2      345.67      308.26     23.72 o 
  -9  -6   2      100.37       80.42     19.18 o 
  -8  -6   2      115.11      131.06     17.33 o 
  -7  -6   2       57.14       51.77     10.83 o 
  -6  -6   2      132.31      136.21     13.11 o 
  -5  -6   2     2459.06     2555.48     27.78 o 
  -4  -6   2      418.12      413.95     10.81 o 
  -3  -6   2    23576.17    22922.48    274.43 o 
  -2  -6   2      456.15      439.05     25.43 o 
  -1  -6   2    23977.02    23260.18    193.06 o 
   0  -6   2      180.64      228.62     13.72 o 
   1  -6   2      698.21      772.94     18.37 o 
   2  -6   2     2020.83     1763.63     29.83 o 
   3  -6   2     1759.88     2072.17     26.25 o 
   4  -6   2    30270.63    28960.00    244.91 o 
   5  -6   2      889.38      929.03     22.19 o 
   6  -6   2    21874.31    21897.49    156.48 o 
   7  -6   2       97.44       73.33      8.73 o 
   8  -6   2     2343.77     2177.36     20.29 o 
   9  -6   2      688.99      735.08     14.01 o 
  10  -6   2      137.36      106.95     16.64 o 
  11  -6   2      387.59      307.89     20.06 o 
  12  -6   2       43.06        7.90     23.06 o 
  13  -6   2      938.69      845.24     42.54 o 
  14  -6   2        0.30        9.67     28.80 o 
  15  -6   2      118.21      118.52     32.46 o 
  16  -6   2      123.77      102.86     40.30 o 
  17  -6   2       80.60       76.32     77.76 o 
 -15  -5   2      313.07      346.74     77.29 o 
 -14  -5   2       26.15        8.89     47.70 o 
 -13  -5   2     1163.75      985.59     50.07 o 
 -12  -5   2     2617.44     2912.60     64.83 o 
 -11  -5   2      892.63      858.49     34.62 o 
 -10  -5   2     8040.87     8127.51    117.98 o 
  -9  -5   2      681.93      572.66     22.47 o 
  -8  -5   2     1601.75     1767.13     42.64 o 
  -7  -5   2        2.08       17.02     10.78 o 
  -6  -5   2     1340.70     1348.39     34.95 o 
  -5  -5   2     1390.99     1406.45     24.74 o 
  -4  -5   2      336.13      222.94     11.54 o 
  -3  -5   2      217.91      141.42      7.45 o 
  -2  -5   2     3890.65     4009.17     52.05 o 
  -1  -5   2     2463.04     2448.33     50.56 o 
   0  -5   2      477.59      351.92     12.59 o 
   1  -5   2      360.06      409.07     11.25 o 
   2  -5   2      488.64      449.12     10.60 o 
   3  -5   2      170.92      236.61     11.68 o 
   4  -5   2     3268.75     3032.22     42.89 o 
   5  -5   2     1669.31     1690.15     18.88 o 
   6  -5   2     2489.15     2333.06     43.96 o 
   7  -5   2     2532.93     2537.28     23.07 o 
   8  -5   2       11.45       12.65      7.67 o 
   9  -5   2      260.48      205.24     16.29 o 
  10  -5   2       72.20       57.97     15.24 o 
  11  -5   2     3131.69     3148.23     44.59 o 
  12  -5   2       86.42      118.68     22.58 o 
  13  -5   2     5330.92     5301.54     65.52 o 
  14  -5   2     3101.77     2993.81     55.17 o 
  15  -5   2     1724.43     1990.25     50.06 o 
  16  -5   2      487.84      485.84     45.90 o 
  17  -5   2       90.51      114.58     83.00 o 
 -15  -4   2       18.92       15.47     47.88 o 
 -14  -4   2       55.63       46.94     36.95 o 
 -13  -4   2       86.36       86.61     35.69 o 
 -12  -4   2       60.83       51.67     31.97 o 
 -11  -4   2      339.01      344.27     21.60 o 
 -10  -4   2      127.60      140.75     18.26 o 
  -9  -4   2       98.42       96.76     16.49 o 
  -8  -4   2       65.02       67.88      8.82 o 
  -7  -4   2       86.58       52.62      9.92 o 
  -6  -4   2      378.10      379.83     14.51 o 
  -5  -4   2      400.99      400.31     11.89 o 
  -4  -4   2      388.39      241.95     10.82 o 
  -3  -4   2      118.27      162.90      9.39 o 
  -2  -4   2     4734.36     5070.95     45.37 o 
  -1  -4   2     6673.47     6927.41    148.85 o 
   0  -4   2     7586.27     7181.06    105.23 o 
   1  -4   2    33499.46    32503.93    174.61 o 
   2  -4   2    12598.06    13176.31    123.83 o 
   3  -4   2      818.41      971.46     18.98 o 
   4  -4   2     4276.52     4310.90     83.16 o 
   5  -4   2     2421.33     2061.28     34.75 o 
   6  -4   2     2317.95     2429.03     33.50 o 
   7  -4   2     5581.56     5531.37     81.75 o 
   8  -4   2     4910.85     4996.62     70.03 o 
   9  -4   2      844.92      866.96     14.68 o 
  10  -4   2      368.53      372.75     13.52 o 
  11  -4   2     1672.10     1495.33     28.85 o 
  12  -4   2      148.37      207.47     20.18 o 
  13  -4   2        5.23       10.08     25.80 o 
  14  -4   2       16.12       14.24     27.03 o 
  15  -4   2        5.12       23.13     28.96 o 
  16  -4   2       58.15       78.10     52.26 o 
  17  -4   2       10.76        3.62     82.97 o 
 -16  -3   2      194.48      178.44     74.32 o 
 -15  -3   2      115.41       70.99     39.79 o 
 -14  -3   2       84.58      123.77     36.46 o 
 -13  -3   2      177.29      191.43     34.33 o 
 -12  -3   2        4.38       15.73     31.39 o 
 -11  -3   2       11.11       11.90     16.29 o 
 -10  -3   2      545.50      527.95     20.50 o 
  -9  -3   2     5975.51     6052.20     36.58 o 
  -8  -3   2     4772.28     4796.53     46.46 o 
  -7  -3   2     1743.76     1701.89     15.69 o 
  -6  -3   2     1333.06     1331.61     28.71 o 
  -5  -3   2     1259.26     1685.76     37.52 o 
  -4  -3   2      103.56       71.55      7.67 o 
  -3  -3   2       80.38       67.21      7.41 o 
  -2  -3   2     1726.09     2162.41     14.05 o 
  -1  -3   2       64.71       18.89      6.98 o 
   0  -3   2      739.68      540.60     12.23 o 
   1  -3   2     1209.61     1294.79     31.94 o 
   2  -3   2      758.00      878.26     15.29 o 
   3  -3   2      295.74      381.57      9.87 o 
   4  -3   2      207.95      132.02      7.67 o 
   5  -3   2       43.54       40.58      6.93 o 
   6  -3   2      606.31      765.79     12.64 o 
   7  -3   2     3975.27     4282.29     85.47 o 
   8  -3   2     3710.15     4072.15     54.28 o 
   9  -3   2     1315.65     1112.01     30.56 o 
  10  -3   2     1901.58     1820.00     47.30 o 
  11  -3   2      326.56      250.33     15.23 o 
  12  -3   2       85.19      107.21     17.44 o 
  13  -3   2      374.31      281.85     28.00 o 
  14  -3   2       31.11       38.62     25.35 o 
  15  -3   2        0.75       -8.21     27.36 o 
  16  -3   2      424.76      474.02     67.73 o 
  17  -3   2      171.09       82.69     88.06 o 
 -16  -2   2      228.18      173.66     68.94 o 
 -15  -2   2       50.34       17.88     35.98 o 
 -14  -2   2       58.05       59.91     34.99 o 
 -13  -2   2       10.82       -2.23     32.45 o 
 -12  -2   2        0.39      -13.27     29.66 o 
 -11  -2   2      762.79      736.26     22.72 o 
 -10  -2   2       12.73       11.25     11.78 o 
  -9  -2   2     1941.29     1932.99     28.20 o 
  -8  -2   2      212.40      208.05     10.89 o 
  -7  -2   2     2526.02     2398.29     40.31 o 
  -6  -2   2       39.45       18.65      6.35 o 
  -5  -2   2     1213.48     1203.46     13.83 o 
  -4  -2   2      287.20      336.84      8.50 o 
  -3  -2   2      176.20      106.26      7.25 o 
  -2  -2   2     4739.63     4902.08     22.19 o 
  -1  -2   2    16384.03    16001.57     81.83 o 
   0  -2   2    32829.48    31044.12    143.29 o 
   1  -2   2       65.65      124.70     10.14 o 
   2  -2   2    44235.29    39505.91    104.18 o 
   3  -2   2     4506.31     4458.20     74.46 o 
   4  -2   2     2505.14     3293.64     66.60 o 
   5  -2   2     2027.97     1976.92     22.19 o 
   6  -2   2     3128.94     3810.50     48.13 o 
   7  -2   2     5358.91     5747.68     61.63 o 
   8  -2   2     1804.39     1863.82     38.91 o 
   9  -2   2     3421.50     3299.30     60.33 o 
  10  -2   2     1009.85      886.59     21.79 o 
  11  -2   2      251.16      241.74     15.06 o 
  12  -2   2        0.93       -2.39     17.16 o 
  13  -2   2       85.50       76.85     24.41 o 
  14  -2   2      120.62      147.30     27.48 o 
  15  -2   2        0.68       23.15     50.41 o 
  16  -2   2      175.93      141.62     55.14 o 
  17  -2   2       28.71       -3.49     85.58 o 
 -16  -1   2       18.13        7.08     58.14 o 
 -15  -1   2      885.54     1007.65     51.03 o 
 -14  -1   2      173.81      216.24     36.95 o 
 -13  -1   2      234.02      202.72     34.20 o 
 -12  -1   2      493.37      428.28     25.31 o 
 -11  -1   2      716.07      788.02     18.76 o 
 -10  -1   2     6615.15     6779.15     82.95 o 
  -9  -1   2      156.20      192.77     12.32 o 
  -8  -1   2    15396.22    15363.85     97.11 o 
  -7  -1   2      423.17      399.02     12.00 o 
  -6  -1   2     3203.85     3186.24     39.31 o 
  -5  -1   2      128.43       63.34      7.27 o 
  -4  -1   2       12.27       38.40      4.13 o 
  -3  -1   2      756.03      760.37     14.43 o 
  -2  -1   2     2352.90     2580.29     42.00 o 
  -1  -1   2     1503.16     1461.10     31.09 o 
   0  -1   2       99.38       94.07      4.39 o 
   1  -1   2      892.08      648.56      9.48 o 
   2  -1   2      277.82      346.37      6.28 o 
   3  -1   2       56.57       38.61      5.71 o 
   4  -1   2     1863.84     1900.55     30.52 o 
   5  -1   2       50.06       51.20      4.79 o 
   6  -1   2     7710.30     8454.14    110.18 o 
   7  -1   2      468.02      624.03     11.09 o 
   8  -1   2    17170.50    17318.14    205.17 o 
   9  -1   2     1048.67     1183.56     32.92 o 
  10  -1   2     9664.63     9649.58     48.85 o 
  11  -1   2      111.76      116.38     17.28 o 
  12  -1   2      178.51      154.60     19.31 o 
  13  -1   2       95.66       96.84     19.47 o 
  14  -1   2      151.14      165.20     32.16 o 
  15  -1   2      522.63      523.02     56.21 o 
  16  -1   2       47.58       47.85     52.97 o 
 -16   0   2        8.62        4.15     49.55 o 
 -15   0   2       96.10       50.56     50.38 o 
 -14   0   2       75.49       88.75     34.94 o 
 -13   0   2        0.24      -11.71     31.81 o 
 -12   0   2      539.47      573.55     22.33 o 
 -11   0   2      453.74      390.58     15.62 o 
 -10   0   2        0.60        1.67      8.70 o 
  -9   0   2     5310.08     5264.17     64.67 o 
  -8   0   2      761.35      751.57     17.61 o 
  -7   0   2     7065.73     7378.61     65.50 o 
  -6   0   2     6988.36     7137.24     69.46 o 
  -5   0   2      124.04      161.83      4.90 o 
  -4   0   2     1114.48     1055.90      7.90 o 
  -3   0   2    12012.91    12674.42    124.75 o 
  -2   0   2    14013.38    14234.79     85.65 o 
  -1   0   2    35457.52    34276.70    252.66 o 
   0   0   2    12869.92    12189.59    115.16 o 
   1   0   2      756.98      806.08     15.49 o 
   2   0   2    38773.45    39315.70    380.96 o 
   3   0   2    18926.74    18151.44    105.65 o 
   4   0   2     3202.06     2981.56     60.97 o 
   5   0   2     4528.78     4762.40     62.20 o 
   6   0   2     3501.45     3509.27     69.28 o 
   7   0   2     2511.11     2355.45     45.06 o 
   8   0   2      622.17      496.41     10.24 o 
   9   0   2     2928.78     2860.17     31.54 o 
  10   0   2      628.46      592.40     19.33 o 
  11   0   2      475.65      428.88     19.75 o 
  12   0   2       32.53       39.07     16.66 o 
  13   0   2       14.19       10.56     19.42 o 
  14   0   2       14.28       45.04     33.54 o 
  15   0   2      471.78      415.42     53.82 o 
  16   0   2       29.94       70.38     51.39 o 
 -17   1   2      317.98      258.27     88.77 o 
 -16   1   2      846.37      854.26     67.41 o 
 -15   1   2     1112.20     1231.13    139.96 o 
 -14   1   2     1345.01     1432.19     77.12 o 
 -13   1   2     5370.15     5142.96     75.20 o 
 -12   1   2       18.54       -2.07     16.30 o 
 -11   1   2      666.43      640.46     24.90 o 
 -10   1   2      911.33      927.49     14.72 o 
  -9   1   2     5277.73     5244.38     54.71 o 
  -8   1   2       10.54        4.98      6.89 o 
  -7   1   2     6906.22     6926.15     75.67 o 
  -6   1   2     3527.02     3703.30     37.57 o 
  -5   1   2     1218.69     1462.20     11.11 o 
  -4   1   2     1830.20     2033.52     25.62 o 
  -3   1   2        2.96       29.16      5.47 o 
  -2   1   2     1136.75     1368.03     14.58 o 
  -1   1   2      229.16      222.68      5.70 o 
   0   1   2      169.66      109.19      6.36 o 
   1   1   2     1512.01     1164.30     23.35 o 
   2   1   2     7442.84     8035.94     75.44 o 
   3   1   2     1661.46     1533.39     25.30 o 
   4   1   2     3954.39     4260.18     74.03 o 
   5   1   2     1619.41     1614.00     32.37 o 
   6   1   2      868.03      946.96     18.77 o 
   7   1   2     2052.37     2220.22     33.44 o 
   8   1   2      966.02      993.33     18.41 o 
   9   1   2     3372.53     3383.16     31.48 o 
  10   1   2     2626.69     2725.70     29.94 o 
  11   1   2     3185.37     3218.22     50.78 o 
  12   1   2     5605.19     6175.52     52.59 o 
  13   1   2      117.87       95.17     21.70 o 
  14   1   2     2396.69     2201.11     57.48 o 
  15   1   2      554.86      725.25     65.44 o 
  16   1   2      410.92      421.89     60.33 o 
 -17   2   2       46.94       38.84     83.08 o 
 -16   2   2      237.46      247.16     61.70 o 
 -15   2   2        7.61        8.00     46.18 o 
 -14   2   2      392.94      448.10     42.31 o 
 -13   2   2       17.09        6.13     24.49 o 
 -12   2   2       38.16       27.79     17.66 o 
 -11   2   2      107.77      102.17     16.34 o 
 -10   2   2       29.11       28.04      7.99 o 
  -9   2   2      443.22      511.17     10.82 o 
  -8   2   2      281.11      294.38      7.43 o 
  -7   2   2     7611.35     7327.27     70.26 o 
  -6   2   2     6380.68     7430.18     75.72 o 
  -5   2   2    18299.19    18076.68    160.19 o 
  -4   2   2     3460.35     3876.93     30.78 o 
  -3   2   2    35173.15    35302.95    271.31 o 
  -2   2   2    36139.47    34936.17    150.24 o 
  -1   2   2    10146.19     8822.92    118.76 o 
   0   2   2     5334.70     5174.82    130.05 o 
   1   2   2     6168.48     6455.98     80.74 o 
   2   2   2    86329.79    83673.38   1830.11 o 
   3   2   2    14361.52    14325.16    163.26 o 
   4   2   2    19659.73    19660.71    209.71 o 
   5   2   2     4525.47     5404.03     79.15 o 
   6   2   2      455.37      396.86      9.19 o 
   7   2   2      319.19      362.55     11.12 o 
   8   2   2        9.64       24.62      6.88 o 
   9   2   2      118.93       96.96      6.91 o 
  10   2   2      186.60      153.86     17.81 o 
  11   2   2       83.96       93.00     18.44 o 
  12   2   2        9.44        4.35     21.79 o 
  13   2   2      109.52       99.64     24.01 o 
  14   2   2       22.54       23.90     51.48 o 
  15   2   2       46.81      105.25     51.04 o 
  16   2   2        1.87       -6.44     71.74 o 
 -16   3   2      870.45      948.55     72.10 o 
 -15   3   2     1019.10      971.84     78.60 o 
 -14   3   2     9762.18    10216.05    152.50 o 
 -13   3   2      228.70      199.39     26.31 o 
 -12   3   2     2793.05     2971.88     42.97 o 
 -11   3   2        3.61        8.21     15.92 o 
 -10   3   2       17.58       15.69      6.94 o 
  -9   3   2       29.51       26.29      6.05 o 
  -8   3   2        8.46       12.68      5.57 o 
  -7   3   2     5323.05     5725.13     69.66 o 
  -6   3   2     1375.20     1155.40     14.99 o 
  -5   3   2    11975.01    12850.17    139.81 o 
  -4   3   2     1016.03     1222.44     11.10 o 
  -3   3   2     4204.42     3979.31     55.82 o 
  -2   3   2      163.63      152.89     12.43 o 
  -1   3   2      885.57      874.42     38.93 o 
   0   3   2      361.98      431.55     12.20 o 
   1   3   2       53.10       49.55      9.10 o 
   2   3   2     3002.26     2863.66     52.55 o 
   3   3   2       26.10       31.17      7.38 o 
   4   3   2    25329.27    26308.42     87.72 o 
   5   3   2        4.71        2.43      8.95 o 
   6   3   2     3421.15     3445.60     26.16 o 
   7   3   2      978.14     1032.17     20.25 o 
   8   3   2      547.22      422.57     18.00 o 
   9   3   2       62.43       37.84      7.91 o 
  10   3   2     4345.62     4303.66     48.95 o 
  11   3   2     5594.69     5529.92     53.60 o 
  12   3   2      626.88      622.42     28.23 o 
  13   3   2     3738.45     4044.70     90.70 o 
  14   3   2       89.99      109.73     35.67 o 
  15   3   2      165.79      123.43     52.14 o 
 -16   4   2       85.49       96.36     50.81 o 
 -15   4   2        1.48       11.44     48.80 o 
 -14   4   2       64.02       96.68     46.77 o 
 -13   4   2       54.78       42.21     23.70 o 
 -12   4   2        9.23       17.46     22.01 o 
 -11   4   2      379.69      399.61     17.14 o 
 -10   4   2       92.77       76.28      7.60 o 
  -9   4   2      123.26       75.82      7.18 o 
  -8   4   2      141.16      133.73      7.21 o 
  -7   4   2        2.01       10.36      5.79 o 
  -6   4   2    12015.49    12342.63    129.56 o 
  -5   4   2     3232.69     3554.00     45.53 o 
  -4   4   2    33573.82    34040.74    304.42 o 
  -3   4   2    11343.88    11948.75    271.85 o 
  -2   4   2     3181.75     3996.86     84.84 o 
  -1   4   2     1042.72     1422.41     44.66 o 
   0   4   2     4407.30     5119.51     64.31 o 
   1   4   2      640.77      776.98     14.20 o 
   2   4   2      155.00      154.15     10.23 o 
   3   4   2    19773.60    20701.28    111.09 o 
   4   4   2       13.43       30.40      8.69 o 
   5   4   2     6524.40     6731.23    111.41 o 
   6   4   2      539.35      526.64     14.16 o 
   7   4   2      310.37      266.41     12.27 o 
   8   4   2        3.27        7.16      9.28 o 
   9   4   2     2519.63     2505.25     56.54 o 
  10   4   2      862.90      820.97     25.29 o 
  11   4   2        9.13        5.11     20.76 o 
  12   4   2       70.07       83.29     22.86 o 
  13   4   2        4.08        4.36     28.34 o 
  14   4   2        7.81       11.99     35.93 o 
  15   4   2       55.20      101.03     46.21 o 
 -16   5   2      266.46      314.62     56.25 o 
 -15   5   2       13.62       26.72     48.68 o 
 -14   5   2     1602.49     1772.02     53.86 o 
 -13   5   2     1940.62     1961.42     42.45 o 
 -12   5   2     1674.27     1679.00     37.54 o 
 -11   5   2      329.88      344.93     18.80 o 
 -10   5   2      303.84      305.52      9.99 o 
  -9   5   2      766.44      871.31     15.04 o 
  -8   5   2      990.23     1040.70     14.85 o 
  -7   5   2      546.76      532.27     13.05 o 
  -6   5   2       23.15       26.45      8.96 o 
  -5   5   2     1141.58     1138.03     14.71 o 
  -4   5   2      188.47      170.28      9.31 o 
  -3   5   2        6.08       20.40     10.97 o 
  -2   5   2       16.98       21.11      8.45 o 
  -1   5   2        2.45       13.68      7.11 o 
   0   5   2       24.30       22.96      6.87 o 
   1   5   2      768.76      784.38     16.56 o 
   2   5   2     1028.82     1226.39     20.88 o 
   3   5   2     1920.99     1923.50     24.78 o 
   4   5   2     5188.99     4826.41     48.60 o 
   5   5   2     1350.75     1477.28     35.17 o 
   6   5   2       77.75      102.99     11.62 o 
   7   5   2       54.47       44.61     11.04 o 
   8   5   2      273.41      236.95     11.82 o 
   9   5   2      561.70      542.00     19.35 o 
  10   5   2     1038.43      915.26     33.04 o 
  11   5   2     1075.11     1061.33     32.97 o 
  12   5   2      251.89      335.02     27.10 o 
  13   5   2     2008.59     2176.63     61.74 o 
  14   5   2       95.94       88.24     37.83 o 
 -16   6   2       64.49       59.93     54.25 o 
 -15   6   2      182.77      147.19     50.08 o 
 -14   6   2        0.19      -14.50     30.63 o 
 -13   6   2       31.05       23.72     33.15 o 
 -12   6   2      155.63      187.40     31.21 o 
 -11   6   2      141.39      102.41     22.28 o 
 -10   6   2     1459.06     1545.97     73.14 o 
  -9   6   2     1052.77     1038.70     19.48 o 
  -8   6   2      768.53      776.93     17.51 o 
  -7   6   2      270.33      354.03     15.04 o 
  -6   6   2     4523.89     4078.12     54.88 o 
  -5   6   2     1001.01      859.13     18.83 o 
  -4   6   2      319.08      365.60     14.12 o 
  -3   6   2     7122.54     7594.32    248.72 o 
  -2   6   2    15944.68    15897.60    320.10 o 
  -1   6   2     5533.49     5284.13     80.41 o 
   0   6   2     4157.50     4161.44     65.02 o 
   1   6   2     1957.12     1781.45     34.14 o 
   2   6   2     1142.36     1231.57     34.45 o 
   3   6   2      193.61      200.44     12.98 o 
   4   6   2     6341.74     6014.75     61.97 o 
   5   6   2       66.15       69.81     11.67 o 
   6   6   2      372.97      366.01     14.93 o 
   7   6   2      916.09      886.95     22.23 o 
   8   6   2       56.99       52.09     15.74 o 
   9   6   2      491.68      463.47     24.46 o 
  10   6   2       14.58       10.91     24.23 o 
  11   6   2       14.57       18.69     22.89 o 
  12   6   2        1.73        1.31     24.47 o 
  13   6   2       81.72       43.70     48.75 o 
  14   6   2        3.69       -5.10     53.61 o 
 -16   7   2      571.67      665.91    107.75 o 
 -15   7   2      866.59      736.21     60.22 o 
 -14   7   2      133.75       82.97     35.76 o 
 -13   7   2       70.34      109.66     31.84 o 
 -12   7   2     3245.90     3149.00     73.20 o 
 -11   7   2       41.14       46.93     23.29 o 
 -10   7   2    16308.57    16073.43    115.05 o 
  -9   7   2      272.45      306.99     16.22 o 
  -8   7   2     3178.84     3175.07     34.66 o 
  -7   7   2      645.61      615.81     21.89 o 
  -6   7   2        3.24       -1.91     13.39 o 
  -5   7   2      206.17      209.73     15.72 o 
  -4   7   2      469.65      450.34     20.92 o 
  -3   7   2        2.18        9.07     12.35 o 
  -2   7   2      200.72      257.75     11.73 o 
  -1   7   2     2655.12     2708.42     39.59 o 
   0   7   2      491.14      501.88     15.61 o 
   1   7   2     3036.00     3259.05     39.97 o 
   2   7   2       97.58      118.06     16.22 o 
   3   7   2     1088.52     1130.50     27.13 o 
   4   7   2     1027.88     1074.59     45.84 o 
   5   7   2      276.34      282.59     17.23 o 
   6   7   2     7906.63     7917.87    203.06 o 
   7   7   2      514.95      524.43     21.79 o 
   8   7   2     5142.99     5199.23     79.88 o 
   9   7   2      733.10      692.83     39.34 o 
  10   7   2       77.58       63.16     24.31 o 
  11   7   2      115.83       90.11     29.81 o 
  12   7   2       49.49       27.28     30.33 o 
  13   7   2      431.25      455.24     60.67 o 
  14   7   2       48.61       33.04     69.52 o 
 -16   8   2       26.92       11.87     52.86 o 
 -15   8   2       36.61       23.14     51.16 o 
 -14   8   2        6.48        7.73     34.14 o 
 -13   8   2      110.61       97.44     33.40 o 
 -12   8   2       42.40       48.83     23.47 o 
 -11   8   2     2139.15     2160.92     44.14 o 
 -10   8   2    10822.83    11136.25     99.54 o 
  -9   8   2       40.65       16.39     15.80 o 
  -8   8   2     7414.69     7495.30     59.44 o 
  -7   8   2      978.89      921.20     24.44 o 
  -6   8   2      150.32      172.89     17.37 o 
  -5   8   2      361.49      369.70     22.13 o 
  -4   8   2     1525.68     1568.39     42.50 o 
  -3   8   2    11488.08    10398.37     98.73 o 
  -2   8   2    10450.12    10410.82    338.51 o 
  -1   8   2    23028.45    22926.36    340.02 o 
   0   8   2     4701.83     4058.42     92.59 o 
   1   8   2     2199.57     2154.62     36.65 o 
   2   8   2      100.74      111.61     20.26 o 
   3   8   2       34.16       53.89     16.20 o 
   4   8   2     3455.38     3451.26     46.83 o 
   5   8   2      261.54      246.53     23.16 o 
   6   8   2     1147.69     1188.04     38.53 o 
   7   8   2      602.12      586.84     43.53 o 
   8   8   2      395.27      388.65     30.20 o 
   9   8   2       42.63       44.71     33.40 o 
  10   8   2        0.66       -0.45     33.03 o 
  11   8   2       64.49       60.41     29.42 o 
  12   8   2        0.71      -11.23     41.35 o 
  13   8   2       13.71      -49.35     69.43 o 
 -16   9   2      238.83      316.04     59.24 o 
 -15   9   2      263.38      212.52     41.92 o 
 -14   9   2      209.41      163.13     37.94 o 
 -13   9   2      754.91      746.46     44.30 o 
 -12   9   2        5.79        6.01     24.64 o 
 -11   9   2     2026.16     2080.58     45.39 o 
 -10   9   2      804.06      848.74     33.14 o 
  -9   9   2      712.65      727.77     25.21 o 
  -8   9   2      616.57      582.07     28.16 o 
  -7   9   2       98.08       87.14     18.08 o 
  -6   9   2       77.07       78.46     17.86 o 
  -5   9   2      212.96      184.02     21.37 o 
  -4   9   2       64.92       89.06     20.64 o 
  -3   9   2       49.75       58.72     21.70 o 
  -2   9   2        6.71       13.96     10.89 o 
  -1   9   2      281.82      211.85     13.10 o 
   0   9   2       36.25       44.56     10.66 o 
   1   9   2      107.59      172.69     19.32 o 
   2   9   2      126.05      120.52     17.06 o 
   3   9   2      358.73      331.37     22.30 o 
   4   9   2     1278.55     1418.90     48.04 o 
   5   9   2      925.30     1052.89     62.92 o 
   6   9   2     1237.83     1169.59     63.66 o 
   7   9   2     4875.41     5049.08    161.45 o 
   8   9   2     1591.74     1786.01     58.30 o 
   9   9   2      656.80      596.02     47.50 o 
  10   9   2      535.27      549.92     50.37 o 
  11   9   2      955.95      993.11     58.85 o 
  12   9   2       10.40       13.57     43.26 o 
 -16  10   2       13.59       49.11     72.82 o 
 -15  10   2      354.83      440.15     47.84 o 
 -14  10   2      136.62      139.39     38.86 o 
 -13  10   2      216.51      204.10     36.38 o 
 -12  10   2      113.85      135.71     28.28 o 
 -11  10   2      290.16      300.49     29.44 o 
 -10  10   2       13.28       15.66     29.00 o 
  -9  10   2     1131.62     1126.76     29.98 o 
  -8  10   2     2129.83     2233.94     37.97 o 
  -7  10   2       73.17      110.47     20.71 o 
  -6  10   2     3588.78     3363.37     51.46 o 
  -5  10   2       51.57       41.44     22.28 o 
  -4  10   2     1581.68     1399.16     38.29 o 
  -3  10   2      304.34      258.54     22.52 o 
  -2  10   2     3465.00     3501.42     59.31 o 
  -1  10   2        3.00        2.59     11.27 o 
   0  10   2     1427.84     1295.56     39.77 o 
   1  10   2      803.74      729.08     36.73 o 
   2  10   2       17.83       17.78     17.80 o 
   3  10   2     2079.20     2005.34     39.81 o 
   4  10   2      196.03      210.32     23.84 o 
   5  10   2      631.52      619.35     41.73 o 
   6  10   2        3.59        4.22     22.27 o 
   7  10   2      162.33      223.57     32.36 o 
   8  10   2       29.35        9.73     39.56 o 
   9  10   2        3.35       -2.14     41.70 o 
  10  10   2       30.96       37.79     41.94 o 
  11  10   2        0.56        4.96     45.21 o 
 -15  11   2       21.22       36.29     36.98 o 
 -14  11   2      676.52      637.19     47.36 o 
 -13  11   2      184.99      164.74     37.67 o 
 -12  11   2       29.16       46.61     26.76 o 
 -11  11   2        0.31        1.97     27.37 o 
 -10  11   2       14.17       28.47     29.03 o 
  -9  11   2     1317.53     1474.86     35.37 o 
  -8  11   2      341.18      357.75     28.50 o 
  -7  11   2      714.73      713.51     33.52 o 
  -6  11   2      545.49      545.39     31.19 o 
  -5  11   2      346.43      317.37     29.05 o 
  -4  11   2        6.18        5.27     19.83 o 
  -3  11   2        8.22       -3.03     22.09 o 
  -2  11   2       42.60       45.00     19.65 o 
  -1  11   2       15.09       43.06     18.23 o 
   0  11   2      225.50      226.78     22.00 o 
   1  11   2       31.26       24.28     19.40 o 
   2  11   2     3978.17     3932.52     82.47 o 
   3  11   2     2562.34     2550.92     62.69 o 
   4  11   2     1571.80     1635.49     40.79 o 
   5  11   2       92.24       65.00     37.71 o 
   6  11   2       41.80       36.74     36.60 o 
   7  11   2        7.90       -6.50     29.94 o 
   8  11   2      436.72      308.36     47.89 o 
   9  11   2      644.13      678.93     89.30 o 
  10  11   2      102.73       96.96     45.82 o 
  11  11   2     1400.84     1303.09    112.33 o 
 -15  12   2       78.67      124.50     42.18 o 
 -14  12   2        0.09       17.76     37.01 o 
 -13  12   2      100.25      111.11     31.60 o 
 -12  12   2      336.65      340.69     33.71 o 
 -11  12   2       33.31       34.63     32.76 o 
 -10  12   2      113.49      111.10     33.25 o 
  -9  12   2      198.02      194.14     44.75 o 
  -8  12   2     8374.23     8172.29     83.98 o 
  -7  12   2      761.89      815.28     39.69 o 
  -6  12   2     4580.47     4562.66     66.37 o 
  -5  12   2      106.49       87.15     23.96 o 
  -4  12   2     1606.93     1464.13     37.92 o 
  -3  12   2      147.36      128.49     26.21 o 
  -2  12   2       90.06      122.27     21.87 o 
  -1  12   2     1003.69     1019.12     36.63 o 
   0  12   2       63.01       62.46     22.67 o 
   1  12   2     6710.98     7156.74    166.51 o 
   2  12   2      174.42      170.61     23.73 o 
   3  12   2     1400.60     1497.78     62.30 o 
   4  12   2      108.76      109.95     39.95 o 
   5  12   2      268.79      266.03     44.15 o 
   6  12   2       47.41       56.86     40.15 o 
   7  12   2        0.82       -6.85     31.48 o 
   8  12   2        2.96        2.40     42.81 o 
   9  12   2       27.62       54.63     50.38 o 
  10  12   2      110.24      113.14     54.31 o 
 -14  13   2      603.67      583.27     53.97 o 
 -13  13   2      858.69      786.91     42.97 o 
 -12  13   2      311.75      275.17     32.98 o 
 -11  13   2       69.19       47.68     40.87 o 
 -10  13   2      200.07      235.63     48.28 o 
  -9  13   2       12.24        0.16     42.80 o 
  -8  13   2     1265.36     1340.44     44.45 o 
  -7  13   2      504.65      510.89     38.59 o 
  -6  13   2      387.48      357.83     29.58 o 
  -5  13   2        3.85        8.49     26.92 o 
  -4  13   2       12.43        8.51     25.05 o 
  -3  13   2        0.04        7.22     24.61 o 
  -2  13   2       10.64       13.21     19.79 o 
  -1  13   2       12.77       19.56     21.98 o 
   0  13   2     2011.70     2160.10     42.02 o 
   1  13   2     3123.85     3026.29     83.08 o 
   2  13   2     4220.35     4133.06     92.83 o 
   3  13   2     2837.10     2659.85     79.68 o 
   4  13   2      945.56      863.62    113.79 o 
   5  13   2      428.76      378.42     62.37 o 
   6  13   2       42.31       73.50     41.48 o 
   7  13   2       20.07       13.04     43.88 o 
   8  13   2      356.49      315.84     50.73 o 
   9  13   2     1200.26     1212.75     72.36 o 
 -14  14   2      294.62      236.27     58.95 o 
 -13  14   2       56.16       29.61     37.70 o 
 -12  14   2       49.36       64.13     37.59 o 
 -11  14   2        4.80        3.21     44.06 o 
 -10  14   2      744.64      683.03     55.69 o 
  -9  14   2     1760.46     1784.30     74.64 o 
  -8  14   2        6.35        6.54     27.51 o 
  -7  14   2     9270.46     9420.80    101.91 o 
  -6  14   2      146.44      170.61     30.18 o 
  -5  14   2     4288.45     4327.31     64.99 o 
  -4  14   2      671.29      633.52     36.08 o 
  -3  14   2       44.80       35.89     28.23 o 
  -2  14   2      400.74      430.24     26.13 o 
  -1  14   2       16.22       21.67     30.96 o 
   0  14   2     2021.16     2031.23     67.32 o 
   1  14   2      117.22      121.95     39.66 o 
   2  14   2     2067.05     2041.97     78.74 o 
   3  14   2      150.49      179.47     48.38 o 
   4  14   2      466.02      476.07     56.64 o 
   5  14   2        2.25      -25.80     49.93 o 
   6  14   2        2.38        1.85     47.24 o 
   7  14   2       83.80       53.61     53.29 o 
 -13  15   2      268.55      291.13     45.62 o 
 -12  15   2      617.07      562.42     61.99 o 
 -11  15   2        3.88       42.20     51.75 o 
 -10  15   2      848.64      950.80     53.18 o 
  -9  15   2       86.95       80.42     37.45 o 
  -8  15   2        3.50       -1.08     38.63 o 
  -7  15   2      116.88       86.70     31.58 o 
  -6  15   2       24.54       11.11     29.81 o 
  -5  15   2      350.60      420.34     35.34 o 
  -4  15   2      613.09      638.99     41.43 o 
  -3  15   2       75.74      119.77     30.98 o 
  -2  15   2      237.35      247.40     33.53 o 
  -1  15   2       16.06      -12.24     31.88 o 
   0  15   2      140.56      176.83     33.60 o 
   1  15   2       82.20      126.25     40.46 o 
   2  15   2      451.44      440.63     46.14 o 
   3  15   2       82.46       58.98     38.07 o 
   4  15   2     2708.08     2650.69    131.55 o 
   5  15   2      809.95      968.12     66.66 o 
   6  15   2      429.58      391.77     91.21 o 
 -12  16   2     1627.49     1798.19    123.10 o 
 -11  16   2      158.67      164.75     52.89 o 
 -10  16   2      377.49      506.97     49.40 o 
  -9  16   2        0.01        8.40     38.02 o 
  -8  16   2      179.05      214.79     41.49 o 
  -7  16   2      104.56       79.57     32.17 o 
  -6  16   2       65.00       54.54     33.60 o 
  -5  16   2     3581.54     3689.10     68.02 o 
  -4  16   2       59.15       43.25     32.96 o 
  -3  16   2     4355.51     4448.92     74.76 o 
  -2  16   2       73.79       61.89     35.40 o 
  -1  16   2      565.32      566.67     41.44 o 
   0  16   2        0.29        6.74     33.61 o 
   1  16   2      143.20      169.50     35.44 o 
   2  16   2      225.58      206.16     45.30 o 
   3  16   2       70.14       70.31     41.21 o 
   4  16   2      120.98      111.26     50.38 o 
 -10  17   2      122.55      167.25     56.55 o 
  -9  17   2       43.80       65.20     49.63 o 
  -8  17   2        0.94        4.23     39.66 o 
  -7  17   2       79.58       78.82     40.25 o 
  -6  17   2        0.14       -0.33     33.74 o 
  -5  17   2       36.24       34.18     37.79 o 
  -4  17   2      335.73      290.99     38.37 o 
  -3  17   2      668.50      634.23     56.29 o 
  -2  17   2      189.20      163.27     40.04 o 
  -1  17   2      438.16      431.60     43.63 o 
   0  17   2       66.48       83.64     39.34 o 
   1  17   2       65.29       31.92     34.49 o 
   2  17   2        2.06       10.74     50.18 o 
  -7  18   2       65.94       81.35     71.07 o 
  -6  18   2      184.12      228.52     49.20 o 
  -5  18   2      359.80      397.95     59.24 o 
  -4  18   2      476.42      457.02     52.42 o 
  -3  18   2     1051.24     1047.96    106.38 o 
  -2  18   2      591.75      579.58     68.64 o 
  -1  18   2       67.83       51.64     55.50 o 
   0  18   2       10.33      -13.43     67.89 o 
   0 -18   3      800.36      861.64    100.85 o 
   1 -18   3        8.01       13.62     77.10 o 
   2 -18   3      164.56      208.97     60.80 o 
   3 -18   3        8.08       34.41     43.56 o 
   4 -18   3       47.53       78.55     75.76 o 
   5 -18   3        0.11       26.42     73.64 o 
   6 -18   3        0.17        0.68     44.91 o 
   7 -18   3       40.41       15.18     63.34 o 
   8 -18   3      138.99       91.89     60.69 o 
  -3 -17   3      233.21      196.79     71.79 o 
  -2 -17   3      181.64      249.94     76.30 o 
  -1 -17   3     1382.46     1435.14     64.91 o 
   0 -17   3       49.79       68.80     43.08 o 
   1 -17   3      539.51      556.29     53.80 o 
   2 -17   3       12.40        2.05     44.55 o 
   3 -17   3       38.43       40.94     33.38 o 
   4 -17   3      668.56      665.50     47.63 o 
   5 -17   3      201.90      196.96     37.35 o 
   6 -17   3     3151.51     3101.11     80.48 o 
   7 -17   3       56.16       12.40     40.81 o 
   8 -17   3     1551.94     1376.72     59.60 o 
   9 -17   3      215.42      213.87     58.87 o 
  10 -17   3       11.78       11.67     73.48 o 
  -5 -16   3       77.86       35.60     65.95 o 
  -4 -16   3       61.76       88.67     51.59 o 
  -3 -16   3       29.32       50.34     39.67 o 
  -2 -16   3     1058.08     1094.84     54.69 o 
  -1 -16   3      931.27      791.47     55.14 o 
   0 -16   3      516.76      430.11     36.60 o 
   1 -16   3      305.30      282.52     35.68 o 
   2 -16   3       98.00       95.98     35.72 o 
   3 -16   3      245.02      251.37     38.11 o 
   4 -16   3      191.24      128.20     36.46 o 
   5 -16   3       67.86       81.76     34.55 o 
   6 -16   3       91.07      102.36     35.31 o 
   7 -16   3       20.28       22.23     31.40 o 
   8 -16   3       15.50        2.02     36.61 o 
   9 -16   3      310.06      326.77     39.90 o 
  10 -16   3       20.03       46.14     45.54 o 
  11 -16   3      103.04       93.29     49.52 o 
  12 -16   3        7.72       11.00     44.00 o 
  -6 -15   3        2.08        8.68     79.98 o 
  -5 -15   3        6.61       19.36     40.06 o 
  -4 -15   3      219.55      173.05     41.65 o 
  -3 -15   3        4.02       22.70     38.18 o 
  -2 -15   3      487.91      537.79     37.57 o 
  -1 -15   3      105.20       93.96     31.55 o 
   0 -15   3      390.30      374.01     33.39 o 
   1 -15   3      910.58      899.59     45.58 o 
   2 -15   3      185.08      189.98     34.01 o 
   3 -15   3      140.73      127.86     34.91 o 
   4 -15   3       24.93       35.82     30.60 o 
   5 -15   3      405.04      337.44     38.53 o 
   6 -15   3      252.70      171.54     35.37 o 
   7 -15   3     1922.46     2155.57     52.15 o 
   8 -15   3     1070.46     1048.42     50.81 o 
   9 -15   3      790.68      804.60     45.49 o 
  10 -15   3       93.82      110.40     38.01 o 
  11 -15   3       14.95        1.64     31.25 o 
  12 -15   3       62.72       51.64     31.05 o 
  13 -15   3      174.40      177.60     44.08 o 
  -8 -14   3      207.94      209.24     82.81 o 
  -7 -14   3      532.46      450.29     45.32 o 
  -6 -14   3        9.28       31.86     52.78 o 
  -5 -14   3      227.82      236.32     36.94 o 
  -4 -14   3      433.36      384.57     34.55 o 
  -3 -14   3      810.94      800.36     38.45 o 
  -2 -14   3      906.18      871.82     39.89 o 
  -1 -14   3     1398.88     1404.81     50.24 o 
   0 -14   3       97.47       93.55     29.36 o 
   1 -14   3      151.65      178.67     32.40 o 
   2 -14   3      146.33      113.80     31.87 o 
   3 -14   3      109.20      132.04     31.73 o 
   4 -14   3       58.38       19.53     29.26 o 
   5 -14   3       87.70       84.24     31.79 o 
   6 -14   3       59.59       29.34     31.47 o 
   7 -14   3      513.11      492.02     30.92 o 
   8 -14   3      240.09      195.33     28.83 o 
   9 -14   3       12.01       19.24     26.47 o 
  10 -14   3      177.32      160.10     30.15 o 
  11 -14   3       87.07       76.41     29.34 o 
  12 -14   3        3.27        5.39     32.50 o 
  13 -14   3       29.61       31.96     37.34 o 
  14 -14   3        4.81       17.48     51.39 o 
  -9 -13   3       39.80       17.85     52.14 o 
  -8 -13   3       46.73       40.68     42.15 o 
  -7 -13   3        0.03       29.15     40.01 o 
  -6 -13   3      322.84      345.09     34.46 o 
  -5 -13   3      130.85      112.04     30.86 o 
  -4 -13   3      904.75      908.05     39.40 o 
  -3 -13   3       16.75       16.28     26.84 o 
  -2 -13   3       62.90       32.37     27.14 o 
  -1 -13   3      666.13      711.91     41.95 o 
   0 -13   3       21.46        7.40     28.57 o 
   1 -13   3     2188.18     2107.83     51.32 o 
   2 -13   3      242.14      219.59     30.87 o 
   3 -13   3     2055.01     1898.13     49.20 o 
   4 -13   3     1179.51     1228.24     42.93 o 
   5 -13   3      605.33      694.25     28.73 o 
   6 -13   3      805.02      837.72     32.25 o 
   7 -13   3      310.33      347.16     27.91 o 
   8 -13   3     2355.73     2583.82     55.98 o 
   9 -13   3      144.52      190.60     27.43 o 
  10 -13   3     2623.92     2690.98     52.08 o 
  11 -13   3      962.24     1008.86     41.79 o 
  12 -13   3      595.58      686.48     38.43 o 
  13 -13   3      536.44      528.95     45.39 o 
  14 -13   3        4.29        9.92     38.06 o 
 -10 -12   3       52.60       22.39     46.47 o 
  -9 -12   3      142.66      160.58     42.31 o 
  -8 -12   3     2467.50     2494.17     73.27 o 
  -7 -12   3      366.41      392.97     37.71 o 
  -6 -12   3     3587.57     4048.21     70.71 o 
  -5 -12   3      102.04       81.60     27.06 o 
  -4 -12   3     1179.30     1077.33     37.32 o 
  -3 -12   3      575.96      545.52     32.51 o 
  -2 -12   3       22.12       15.18     23.49 o 
  -1 -12   3     2149.14     2078.69     49.50 o 
   0 -12   3      149.62      163.53     30.50 o 
   1 -12   3     1751.22     1597.79     48.39 o 
   2 -12   3       34.93       22.36     29.37 o 
   3 -12   3      732.25      764.93     37.69 o 
   4 -12   3      579.62      581.38     31.18 o 
   5 -12   3       39.91       45.25     20.38 o 
   6 -12   3      136.28      154.02     23.14 o 
   7 -12   3       27.85       32.52     21.87 o 
   8 -12   3      675.30      722.95     32.70 o 
   9 -12   3       24.01       28.74     24.84 o 
  10 -12   3     3595.65     3577.43     62.54 o 
  11 -12   3        2.26        7.14     23.96 o 
  12 -12   3     2766.34     2653.18     58.59 o 
  13 -12   3      205.27      232.77     40.22 o 
  14 -12   3        6.35       17.96     46.79 o 
  15 -12   3      135.36      117.34     48.36 o 
 -11 -11   3       59.58       57.45     71.08 o 
 -10 -11   3       26.53      -10.34     34.39 o 
  -9 -11   3       34.39       32.91     34.72 o 
  -8 -11   3      220.70      253.50     39.85 o 
  -7 -11   3      311.55      257.52     28.01 o 
  -6 -11   3      289.98      324.90     30.47 o 
  -5 -11   3      413.47      403.68     30.49 o 
  -4 -11   3      135.61      152.78     26.67 o 
  -3 -11   3       79.80      112.71     23.62 o 
  -2 -11   3       12.99       13.29     25.31 o 
  -1 -11   3     5508.76     5233.77     79.69 o 
   0 -11   3     1532.58     1410.74     51.16 o 
   1 -11   3     8230.78     8147.36     80.48 o 
   2 -11   3    10988.26    10559.47    140.86 o 
   3 -11   3     8120.76     8259.86     91.31 o 
   4 -11   3     4913.40     4826.47     64.68 o 
   5 -11   3     1397.10     1434.92     32.87 o 
   6 -11   3      900.40      692.42     28.32 o 
   7 -11   3      142.51      140.76     22.74 o 
   8 -11   3     2775.87     2656.52     45.36 o 
   9 -11   3      501.95      513.41     29.84 o 
  10 -11   3     1186.28     1108.60     32.60 o 
  11 -11   3     4566.18     4477.58     57.71 o 
  12 -11   3     3437.14     3779.48     71.19 o 
  13 -11   3      201.98      173.56     36.92 o 
  14 -11   3        4.42       21.61     46.14 o 
  15 -11   3      281.31      305.75     57.82 o 
 -11 -10   3      797.78      742.99     54.17 o 
 -10 -10   3        5.32       14.99     32.34 o 
  -9 -10   3      521.39      525.46     37.24 o 
  -8 -10   3        2.28       -3.05     25.62 o 
  -7 -10   3     1871.10     1876.16     70.01 o 
  -6 -10   3        0.45        5.53     25.34 o 
  -5 -10   3     4130.17     4210.43     64.36 o 
  -4 -10   3     1730.78     1760.77     40.02 o 
  -3 -10   3      133.66      171.89     17.09 o 
  -2 -10   3      712.28      648.67     31.61 o 
  -1 -10   3       74.01       64.55     24.18 o 
   0 -10   3      219.31      158.07     24.40 o 
   1 -10   3      448.93      371.27     26.56 o 
   2 -10   3      843.11      827.55     31.79 o 
   3 -10   3        0.14       -0.52     15.94 o 
   4 -10   3       74.87      100.25     18.43 o 
   5 -10   3      907.03      804.47     28.96 o 
   6 -10   3      318.91      394.36     23.58 o 
   7 -10   3      558.31      554.94     25.91 o 
   8 -10   3        6.85        6.25     20.57 o 
   9 -10   3     2619.04     2478.92     46.88 o 
  10 -10   3      149.84      161.07     21.49 o 
  11 -10   3     4460.08     4583.22     51.45 o 
  12 -10   3      277.27      227.03     34.32 o 
  13 -10   3     1016.98     1012.06     47.32 o 
  14 -10   3       18.11       47.32     46.19 o 
  15 -10   3      409.09      402.56     54.28 o 
  16 -10   3     1177.33     1252.51    103.24 o 
 -12  -9   3      201.26      188.06     61.38 o 
 -11  -9   3      129.85      110.44     49.44 o 
 -10  -9   3       24.38       48.98     37.04 o 
  -9  -9   3       19.07       37.23     23.38 o 
  -8  -9   3       13.73        3.39     23.15 o 
  -7  -9   3        5.27       -2.15     19.93 o 
  -6  -9   3       27.38       33.11     22.48 o 
  -5  -9   3      393.44      376.95     29.05 o 
  -4  -9   3      269.38      298.51     16.45 o 
  -3  -9   3     2121.74     2241.71     46.34 o 
  -2  -9   3      418.58      468.30     28.03 o 
  -1  -9   3     1661.43     1613.29     38.34 o 
   0  -9   3        4.67        4.13     20.19 o 
   1  -9   3      862.51      967.30     31.43 o 
   2  -9   3       24.37       31.51     13.06 o 
   3  -9   3       54.99       39.62     14.97 o 
   4  -9   3    11328.20    11814.13     87.22 o 
   5  -9   3     1841.61     2165.92     35.00 o 
   6  -9   3      720.77      687.64     24.74 o 
   7  -9   3     1052.77     1010.45     32.97 o 
   8  -9   3      213.15      163.18     20.81 o 
   9  -9   3       13.39        7.50     17.36 o 
  10  -9   3      280.81      312.57     21.57 o 
  11  -9   3       25.73       20.31     21.55 o 
  12  -9   3       64.81       68.42     24.01 o 
  13  -9   3       89.04      139.93     33.62 o 
  14  -9   3      150.51      120.64     46.06 o 
  15  -9   3       29.49       30.58     36.47 o 
  16  -9   3       13.18        8.02     42.22 o 
 -13  -8   3      814.72      818.51     88.60 o 
 -12  -8   3      838.13      856.62     70.37 o 
 -11  -8   3      795.04      796.72     64.01 o 
 -10  -8   3      312.90      326.58     38.22 o 
  -9  -8   3      212.50      279.68     27.05 o 
  -8  -8   3      259.81      306.99     27.34 o 
  -7  -8   3      173.77      184.58     21.74 o 
  -6  -8   3     1201.33     1225.16     39.52 o 
  -5  -8   3      204.99      167.42     21.62 o 
  -4  -8   3     8788.45     8733.36     76.65 o 
  -3  -8   3     2230.13     2223.78     40.22 o 
  -2  -8   3      617.82      575.43     27.32 o 
  -1  -8   3      358.87      334.51     23.11 o 
   0  -8   3      282.28      368.12     24.51 o 
   1  -8   3       89.68       61.85      9.73 o 
   2  -8   3      248.85      279.67     14.97 o 
   3  -8   3      273.19      331.83     17.99 o 
   4  -8   3      607.81      525.14     20.72 o 
   5  -8   3      396.46      354.81     20.34 o 
   6  -8   3      577.99      641.97     23.94 o 
   7  -8   3      919.83      957.20     20.12 o 
   8  -8   3      104.05      106.51     10.45 o 
   9  -8   3      485.80      472.05     21.06 o 
  10  -8   3      153.66      149.58     20.81 o 
  11  -8   3      150.88      114.16     21.49 o 
  12  -8   3      620.13      619.05     29.07 o 
  13  -8   3      112.74      115.74     31.34 o 
  14  -8   3     1452.44     1452.29     55.07 o 
  15  -8   3      947.07      932.03     52.31 o 
  16  -8   3      614.83      620.13     52.97 o 
 -14  -7   3      679.39      817.95     94.16 o 
 -13  -7   3      634.54      648.56     66.77 o 
 -12  -7   3       16.87       19.07     49.56 o 
 -11  -7   3      124.91      120.76     47.65 o 
 -10  -7   3      259.71      286.97     35.58 o 
  -9  -7   3       35.71       15.22     17.91 o 
  -8  -7   3      194.04      197.10     19.18 o 
  -7  -7   3       43.44       37.26     18.24 o 
  -6  -7   3      331.01      318.32     17.03 o 
  -5  -7   3       75.97       72.70     18.57 o 
  -4  -7   3    11019.54    11455.18     50.98 o 
  -3  -7   3     3801.23     4207.82     52.90 o 
  -2  -7   3    13164.53    12650.53    112.75 o 
  -1  -7   3     1844.56     2033.47     48.57 o 
   0  -7   3     2757.41     2213.90     48.68 o 
   1  -7   3       26.14       52.90      9.76 o 
   2  -7   3     4583.97     4617.50    108.54 o 
   3  -7   3     3484.42     3772.11     36.52 o 
   4  -7   3     1134.12     1067.53     26.10 o 
   5  -7   3    19059.13    18347.93    330.30 o 
   6  -7   3     5517.20     5352.72     60.58 o 
   7  -7   3    15413.67    15224.61    154.87 o 
   8  -7   3      700.05      662.33     11.83 o 
   9  -7   3      740.48      761.35     23.31 o 
  10  -7   3       11.53        9.72     17.16 o 
  11  -7   3       17.22       14.10     18.29 o 
  12  -7   3       54.79       34.34     19.69 o 
  13  -7   3      900.98      807.01     37.06 o 
  14  -7   3       66.96       52.84     31.36 o 
  15  -7   3      287.61      321.07     36.91 o 
  16  -7   3        0.34        0.20     41.97 o 
  17  -7   3       15.41       26.19     47.59 o 
 -14  -6   3      381.63      221.72     61.62 o 
 -13  -6   3      167.11      219.51     54.14 o 
 -12  -6   3     5701.68     5824.36    175.48 o 
 -11  -6   3     1701.51     1459.71     50.16 o 
 -10  -6   3     4889.14     4768.06     85.84 o 
  -9  -6   3      793.53      786.16     25.05 o 
  -8  -6   3     2386.24     2418.18     35.44 o 
  -7  -6   3      305.25      283.51     14.88 o 
  -6  -6   3      630.01      620.08     20.71 o 
  -5  -6   3     2743.63     3013.72     41.53 o 
  -4  -6   3      500.73      458.35     22.35 o 
  -3  -6   3    14990.65    14702.63    102.82 o 
  -2  -6   3     6388.04     6409.24     56.85 o 
  -1  -6   3     2558.91     2648.96     32.27 o 
   0  -6   3      642.09      633.30     19.46 o 
   1  -6   3      157.57      137.98     18.70 o 
   2  -6   3       13.93        4.73     15.28 o 
   3  -6   3     1140.49     1390.65     30.53 o 
   4  -6   3     1411.37     1553.19     39.04 o 
   5  -6   3      830.65      804.15     25.79 o 
   6  -6   3     4071.05     3809.65     55.84 o 
   7  -6   3     1047.78      971.17     21.03 o 
   8  -6   3     2152.19     2044.83     28.90 o 
   9  -6   3     1140.51      952.54     23.59 o 
  10  -6   3      610.86      703.47     22.66 o 
  11  -6   3     1060.34     1100.56     27.44 o 
  12  -6   3     1894.35     1963.87     37.22 o 
  13  -6   3     6145.94     6485.34     72.81 o 
  14  -6   3       77.66       68.07     30.64 o 
  15  -6   3     5604.45     5794.69     76.45 o 
  16  -6   3      998.74      839.36     43.64 o 
  17  -6   3        7.62      -19.26     46.11 o 
 -15  -5   3      268.25      282.19     75.92 o 
 -14  -5   3        1.00       15.27     46.54 o 
 -13  -5   3      157.04      144.09     49.76 o 
 -12  -5   3       42.74       19.09     34.90 o 
 -11  -5   3       10.67       12.56     31.69 o 
 -10  -5   3      141.82      141.13     19.89 o 
  -9  -5   3       36.18       17.97     16.57 o 
  -8  -5   3      127.50       96.35     16.73 o 
  -7  -5   3      978.61      949.99     19.87 o 
  -6  -5   3      433.21      448.34     21.38 o 
  -5  -5   3     2790.22     2575.17     37.90 o 
  -4  -5   3      965.34      966.28     27.61 o 
  -3  -5   3     9301.54     8850.09     54.40 o 
  -2  -5   3      165.99      244.31     12.26 o 
  -1  -5   3    18952.92    18663.90    317.11 o 
   0  -5   3     7031.02     7685.32    182.89 o 
   1  -5   3     5516.41     5979.51     78.29 o 
   2  -5   3     1552.20     1442.70     35.81 o 
   3  -5   3      381.73      407.67     15.82 o 
   4  -5   3     9733.79     9440.65     73.12 o 
   5  -5   3     3385.40     3561.70     35.89 o 
   6  -5   3    15824.76    14727.84     77.99 o 
   7  -5   3      227.73      235.61     16.65 o 
   8  -5   3     2842.54     2565.74     32.83 o 
   9  -5   3     2802.27     2535.74     36.95 o 
  10  -5   3      618.38      617.80     21.61 o 
  11  -5   3      560.46      623.25     24.16 o 
  12  -5   3      428.80      367.07     24.09 o 
  13  -5   3        0.84       -3.25     29.66 o 
  14  -5   3        2.97       -6.25     28.75 o 
  15  -5   3       15.06       20.35     31.19 o 
  16  -5   3      105.40       69.99     37.81 o 
  17  -5   3        2.73      -23.18     84.17 o 
 -15  -4   3     1260.84     1238.42     94.34 o 
 -14  -4   3       71.38       73.89     39.49 o 
 -13  -4   3      281.84      279.68     39.18 o 
 -12  -4   3      114.19      122.83     34.55 o 
 -11  -4   3        9.12        6.09     29.85 o 
 -10  -4   3     2911.19     2816.22     35.50 o 
  -9  -4   3      473.09      464.97     20.13 o 
  -8  -4   3    11034.99    11103.39    199.94 o 
  -7  -4   3      907.37      829.28     22.40 o 
  -6  -4   3     1771.26     1678.17     29.64 o 
  -5  -4   3      210.67      168.61     11.70 o 
  -4  -4   3       34.57       85.24     11.30 o 
  -3  -4   3      544.10      757.96     18.86 o 
  -2  -4   3      886.98      716.13     10.08 o 
  -1  -4   3     3485.90     3817.44     58.16 o 
   0  -4   3      134.45      118.88      9.66 o 
   1  -4   3      257.66      276.88     12.78 o 
   2  -4   3     2654.95     2278.82     25.00 o 
   3  -4   3        1.85        6.86      8.47 o 
   4  -4   3      319.91      442.86     13.72 o 
   5  -4   3      111.36      165.81     11.80 o 
   6  -4   3     2981.67     2737.99     32.35 o 
   7  -4   3     1284.79     1304.37     35.89 o 
   8  -4   3     2137.26     1824.34     42.68 o 
   9  -4   3       28.54       21.53     13.79 o 
  10  -4   3     1493.45     1521.05     31.40 o 
  11  -4   3     3472.44     3785.21     64.28 o 
  12  -4   3       14.16       15.59     23.36 o 
  13  -4   3     1352.08     1291.77     38.94 o 
  14  -4   3      594.12      554.28     34.28 o 
  15  -4   3     1191.91     1259.67     43.61 o 
  16  -4   3       14.11       28.18     50.49 o 
  17  -4   3     1047.19     1098.79    109.88 o 
 -15  -3   3      121.40      119.60     42.46 o 
 -14  -3   3        9.32       37.21     34.42 o 
 -13  -3   3      147.53      170.60     35.68 o 
 -12  -3   3       47.90       36.07     31.71 o 
 -11  -3   3       84.57       85.51     28.76 o 
 -10  -3   3      573.20      572.81     19.89 o 
  -9  -3   3      424.08      402.30     19.96 o 
  -8  -3   3     5141.04     5097.40     64.43 o 
  -7  -3   3     1316.04     1246.06     28.72 o 
  -6  -3   3     1525.39     1674.45     26.13 o 
  -5  -3   3       77.41       76.06      9.64 o 
  -4  -3   3     2604.93     3237.35     48.54 o 
  -3  -3   3     1451.42     1453.06     26.51 o 
  -2  -3   3     2944.18     2714.04     56.71 o 
  -1  -3   3     7078.77     7341.65     86.80 o 
   0  -3   3    10897.65    10481.39    119.24 o 
   1  -3   3    55461.27    58827.09    992.39 o 
   2  -3   3     3580.87     3828.83     50.30 o 
   3  -3   3       21.14       28.33      7.11 o 
   4  -3   3        3.97       23.65      7.52 o 
   5  -3   3     1199.42     1073.31     33.00 o 
   6  -3   3     4177.90     4069.24     69.76 o 
   7  -3   3      320.68      258.05      7.61 o 
   8  -3   3     3115.42     3210.07     37.54 o 
   9  -3   3     2561.31     2783.45     29.95 o 
  10  -3   3     3218.28     3382.44     55.44 o 
  11  -3   3       14.45       28.96     12.35 o 
  12  -3   3       38.85       49.02     23.00 o 
  13  -3   3       23.42       14.45     24.60 o 
  14  -3   3       65.86       71.25     26.56 o 
  15  -3   3       12.81       19.77     29.35 o 
  16  -3   3       60.12       35.12     53.67 o 
  17  -3   3       93.74      125.68     86.54 o 
 -16  -2   3     1058.45     1028.42    100.73 o 
 -15  -2   3       51.26       60.37     38.32 o 
 -14  -2   3       12.81       42.83     35.20 o 
 -13  -2   3       81.36       71.45     33.89 o 
 -12  -2   3      774.20      879.13     42.40 o 
 -11  -2   3      226.98      248.47     20.69 o 
 -10  -2   3     3983.63     3997.87     93.39 o 
  -9  -2   3     8047.86     8091.69     47.28 o 
  -8  -2   3      243.13      245.88     10.40 o 
  -7  -2   3    10258.34    10149.41     56.56 o 
  -6  -2   3     3876.44     4262.66     47.80 o 
  -5  -2   3     2205.71     2480.83     27.41 o 
  -4  -2   3      383.56      586.80     10.73 o 
  -3  -2   3      424.77      273.96      8.49 o 
  -2  -2   3      213.88      217.01      4.91 o 
  -1  -2   3     2178.09     2034.49     26.83 o 
   0  -2   3     2721.67     2986.94     29.78 o 
   1  -2   3        2.88       27.46      5.92 o 
   2  -2   3      507.62      618.82      9.91 o 
   3  -2   3      264.21      312.84      7.89 o 
   4  -2   3       44.69       29.31      6.07 o 
   5  -2   3      554.96      452.29      9.16 o 
   6  -2   3     2275.55     2577.87     45.06 o 
   7  -2   3     1875.85     1800.43     24.80 o 
   8  -2   3      222.98      261.84     10.50 o 
   9  -2   3    10060.43    10632.95    155.52 o 
  10  -2   3      445.89      450.11     14.07 o 
  11  -2   3     1961.81     2149.11     31.57 o 
  12  -2   3       48.39       57.24     17.21 o 
  13  -2   3      101.12      121.86     24.33 o 
  14  -2   3       11.11       13.50     26.24 o 
  15  -2   3      360.33      371.80     41.16 o 
  16  -2   3      266.28      226.67     56.07 o 
  17  -2   3      103.31       62.05     84.44 o 
 -16  -1   3      270.33      175.03     76.71 o 
 -15  -1   3       60.15       60.75     38.37 o 
 -14  -1   3       85.97      104.97     35.73 o 
 -13  -1   3        0.17       -7.24     31.06 o 
 -12  -1   3       68.16       47.11     29.15 o 
 -11  -1   3       99.04      109.16     14.57 o 
 -10  -1   3      396.89      411.16     17.91 o 
  -9  -1   3      742.21      723.86     20.27 o 
  -8  -1   3     3225.22     3381.07     68.78 o 
  -7  -1   3       31.43       32.55      8.59 o 
  -6  -1   3      693.56      651.38     12.06 o 
  -5  -1   3      209.93      183.56      5.90 o 
  -4  -1   3      410.69      438.61      8.70 o 
  -3  -1   3       17.30       40.70      5.92 o 
  -2  -1   3     5818.62     5925.64     20.26 o 
  -1  -1   3    24951.77    26154.13    175.05 o 
   0  -1   3     4866.67     4365.73     45.74 o 
   1  -1   3    39585.68    45017.14    556.21 o 
   2  -1   3     2665.87     2535.10     20.91 o 
   3  -1   3      687.77      903.22     11.07 o 
   4  -1   3     3283.17     3621.20     51.55 o 
   5  -1   3     3832.19     3984.91     59.71 o 
   6  -1   3     1266.81     1294.16     39.50 o 
   7  -1   3       36.33       34.31      6.68 o 
   8  -1   3     3395.81     3268.04     48.90 o 
   9  -1   3       21.78       13.01      7.75 o 
  10  -1   3     1280.79     1502.66     32.69 o 
  11  -1   3       48.85       59.29     17.35 o 
  12  -1   3        1.96        0.04     17.78 o 
  13  -1   3       68.33       66.05     24.76 o 
  14  -1   3       40.70       28.91     26.56 o 
  15  -1   3       24.42       18.18     32.80 o 
  16  -1   3      171.16      137.88     57.77 o 
 -16   0   3       36.16       11.37     55.88 o 
 -15   0   3     1290.41     1459.11     55.57 o 
 -14   0   3     1191.07      998.88     65.02 o 
 -13   0   3       12.78        6.24     30.83 o 
 -12   0   3     1146.80     1107.32     43.39 o 
 -11   0   3     2865.88     2852.48     33.02 o 
 -10   0   3      935.28     1096.48     18.84 o 
  -9   0   3     3524.80     3375.04     45.94 o 
  -8   0   3     3769.86     3954.83     42.07 o 
  -7   0   3       88.70      120.90      6.51 o 
  -6   0   3     7688.56     7363.82     69.19 o 
  -5   0   3      303.71      221.46      6.00 o 
  -4   0   3     1018.47      831.52     10.32 o 
  -3   0   3      560.24      588.31      9.39 o 
  -2   0   3      170.06      192.20      4.86 o 
  -1   0   3      332.30      338.24      5.27 o 
   0   0   3      970.36      760.24     12.53 o 
   1   0   3      863.09      827.07      7.36 o 
   2   0   3      771.56      762.26      8.89 o 
   3   0   3     1957.48     1759.82     26.81 o 
   4   0   3       71.86       74.70      6.65 o 
   5   0   3     1918.59     2031.21     34.19 o 
   6   0   3    10148.04    10538.13    156.85 o 
   7   0   3        7.54       13.12     13.91 o 
   8   0   3     4110.00     4136.64     61.21 o 
   9   0   3      731.85      765.05     19.37 o 
  10   0   3     5727.07     5752.97     54.02 o 
  11   0   3      573.88      448.42     20.84 o 
  12   0   3      715.95      785.60     23.49 o 
  13   0   3     1492.08     1400.83     34.13 o 
  14   0   3       45.70       44.51     34.00 o 
  15   0   3      444.97      424.87     55.55 o 
  16   0   3      292.38      305.53     61.12 o 
 -17   1   3        8.27       -8.50     83.72 o 
 -16   1   3        7.88       17.80     57.80 o 
 -15   1   3      342.29      403.98     43.27 o 
 -14   1   3      561.10      455.64     39.87 o 
 -13   1   3      157.83      138.99     33.69 o 
 -12   1   3       47.32       49.00     30.14 o 
 -11   1   3      584.46      620.59     23.70 o 
 -10   1   3       70.02       69.91      9.85 o 
  -9   1   3      262.18      281.87     10.65 o 
  -8   1   3      578.40      573.52     11.43 o 
  -7   1   3       91.73       56.18      6.51 o 
  -6   1   3    10252.22    10614.06    141.04 o 
  -5   1   3      828.78      899.62      8.88 o 
  -4   1   3     5064.86     4722.73     32.18 o 
  -3   1   3     3332.20     3628.47     23.09 o 
  -2   1   3      925.50     1076.80      7.75 o 
  -1   1   3    29965.83    30053.31    329.36 o 
   0   1   3    12383.81    11011.69    137.78 o 
   1   1   3    53598.79    52775.28    335.68 o 
   2   1   3     6588.81     7150.83     57.59 o 
   3   1   3    27119.28    27493.35    251.49 o 
   4   1   3     1522.78     1730.79     28.58 o 
   5   1   3     5855.25     5799.17     95.87 o 
   6   1   3     5031.73     5355.18     45.66 o 
   7   1   3      379.87      406.89     14.33 o 
   8   1   3      243.91      235.29     13.45 o 
   9   1   3      368.67      337.62     13.37 o 
  10   1   3      617.47      601.14     15.57 o 
  11   1   3      283.58      272.72     20.51 o 
  12   1   3      797.01      745.74     25.26 o 
  13   1   3       11.31       10.61     22.17 o 
  14   1   3        0.79       -1.84     33.67 o 
  15   1   3        2.97       13.26     53.43 o 
  16   1   3      490.72      501.99     65.84 o 
 -17   2   3        1.12       -4.60     81.71 o 
 -16   2   3      777.49      814.79     71.02 o 
 -15   2   3     3075.38     3178.26     96.35 o 
 -14   2   3     2657.50     2850.11     65.56 o 
 -13   2   3     5046.08     5275.38    104.19 o 
 -12   2   3     1687.03     1620.56     38.52 o 
 -11   2   3     2557.36     2794.45     44.03 o 
 -10   2   3      359.02      382.98      8.84 o 
  -9   2   3      569.68      660.84     13.60 o 
  -8   2   3      718.62      700.99     13.12 o 
  -7   2   3     3669.40     3488.36     40.33 o 
  -6   2   3     9912.83    11082.98    161.14 o 
  -5   2   3     4055.79     3786.00     29.32 o 
  -4   2   3     3584.74     3747.87     33.64 o 
  -3   2   3        1.06       10.98      6.00 o 
  -2   2   3     2120.98     2092.21     28.83 o 
  -1   2   3        2.13       23.27      7.42 o 
   0   2   3     2353.81     2243.79     39.34 o 
   1   2   3     2838.35     3085.78     41.99 o 
   2   2   3     3873.66     4135.81     54.07 o 
   3   2   3     4603.02     4577.05     46.06 o 
   4   2   3    12706.73    12681.95    196.08 o 
   5   2   3     8789.34     8933.83     82.38 o 
   6   2   3     1467.18     1448.44     23.45 o 
   7   2   3      826.49      856.30     23.58 o 
   8   2   3      428.45      424.15     15.58 o 
   9   2   3       52.67       61.70     11.72 o 
  10   2   3     3805.65     3753.23     64.84 o 
  11   2   3     3314.42     3185.45     40.48 o 
  12   2   3     6832.93     6918.29     61.33 o 
  13   2   3     2041.11     2133.20     41.18 o 
  14   2   3     3439.85     3707.60     80.34 o 
  15   2   3       22.89       19.16     50.73 o 
  16   2   3       63.05      126.88     77.46 o 
 -16   3   3      115.60      129.89     52.74 o 
 -15   3   3       73.88       38.60     56.01 o 
 -14   3   3       93.16       51.27     37.19 o 
 -13   3   3       33.89       51.84     24.64 o 
 -12   3   3       72.88       42.76     23.63 o 
 -11   3   3      361.45      343.41     24.52 o 
 -10   3   3       26.19       55.00      7.25 o 
  -9   3   3        4.56        4.82      3.86 o 
  -8   3   3      574.36      487.33      9.01 o 
  -7   3   3     7211.69     7554.97    115.39 o 
  -6   3   3      621.28      569.67     11.55 o 
  -5   3   3    58095.16    59431.00    478.29 o 
  -4   3   3      777.55      744.93     11.79 o 
  -3   3   3   129906.20   130151.81   2739.76 o 
  -2   3   3    89943.48    88523.36    828.54 o 
  -1   3   3    41684.64    42245.95    450.59 o 
   0   3   3     2740.60     2630.48     54.06 o 
   1   3   3     5943.86     5655.83     94.94 o 
   2   3   3    11008.42    10335.97    203.40 o 
   3   3   3      147.30      150.88      9.37 o 
   4   3   3    48497.72    48067.70    351.76 o 
   5   3   3      337.38      326.93     12.92 o 
   6   3   3     6196.71     5889.08     54.58 o 
   7   3   3     1208.11     1181.76     15.39 o 
   8   3   3      969.47      852.17     20.06 o 
   9   3   3      123.27      135.18     14.37 o 
  10   3   3       16.80       22.08     21.14 o 
  11   3   3        5.26       10.67     20.04 o 
  12   3   3        0.05      -15.23     22.87 o 
  13   3   3      205.76      182.28     26.85 o 
  14   3   3      118.71      148.10     50.12 o 
  15   3   3        6.61       57.06     51.08 o 
 -16   4   3       18.47        7.41     51.33 o 
 -15   4   3     1910.10     1981.89     79.92 o 
 -14   4   3      877.38      885.60     36.38 o 
 -13   4   3     1708.91     1860.30     53.78 o 
 -12   4   3     2009.37     1909.79     39.91 o 
 -11   4   3      210.25      221.94     16.69 o 
 -10   4   3     1830.27     1879.14     34.01 o 
  -9   4   3     1131.23     1075.31     25.55 o 
  -8   4   3       15.85       16.07      6.30 o 
  -7   4   3     1434.72     1429.45     21.24 o 
  -6   4   3     1272.81     1345.65     20.57 o 
  -5   4   3     2207.61     2053.03     33.71 o 
  -4   4   3     7434.80     7587.59     85.34 o 
  -3   4   3     2225.50     2548.01     54.93 o 
  -2   4   3     2080.78     2443.01     30.25 o 
  -1   4   3      675.53      566.41     11.33 o 
   0   4   3      123.56      118.78     12.10 o 
   1   4   3      246.11      262.07     10.35 o 
   2   4   3      223.45      230.39     11.07 o 
   3   4   3     1976.38     1993.71     40.33 o 
   4   4   3      102.98       78.49     11.22 o 
   5   4   3      160.89      160.48     11.91 o 
   6   4   3     5895.59     6156.14     49.76 o 
   7   4   3      513.44      487.02     17.84 o 
   8   4   3       67.47       63.06      9.20 o 
   9   4   3     1658.94     1702.46     40.62 o 
  10   4   3      999.99      968.88     30.74 o 
  11   4   3     1540.88     1507.85     44.74 o 
  12   4   3     1432.20     1489.48     37.11 o 
  13   4   3      222.06      213.36     26.70 o 
  14   4   3      303.11      318.04     51.00 o 
  15   4   3       96.04      147.26     51.33 o 
 -16   5   3      136.83      129.41     52.62 o 
 -15   5   3      125.53      153.73     48.59 o 
 -14   5   3        6.46       21.35     32.75 o 
 -13   5   3        5.71        7.76     24.66 o 
 -12   5   3       43.79       31.22     23.14 o 
 -11   5   3       45.20       32.64     16.70 o 
 -10   5   3     1438.28     1550.25     20.72 o 
  -9   5   3      142.91      177.25     11.51 o 
  -8   5   3       51.42       45.35     14.39 o 
  -7   5   3     1154.59     1135.08     21.53 o 
  -6   5   3       43.12       46.23      8.13 o 
  -5   5   3     8225.50     9111.54     54.89 o 
  -4   5   3    16708.62    16598.23    120.54 o 
  -3   5   3     2935.04     2921.77     61.45 o 
  -2   5   3     9473.28     8767.00    191.22 o 
  -1   5   3       34.22       87.26     11.36 o 
   0   5   3       36.79       21.24      6.30 o 
   1   5   3     3328.42     3057.54     62.16 o 
   2   5   3      435.70      447.09     11.15 o 
   3   5   3     1190.93     1036.70     23.99 o 
   4   5   3      329.48      255.58     14.30 o 
   5   5   3      454.47      488.44     15.89 o 
   6   5   3      541.94      539.52     19.46 o 
   7   5   3        2.72        0.80     14.42 o 
   8   5   3      244.01      237.79     13.54 o 
   9   5   3      249.93      240.07     18.31 o 
  10   5   3       90.24       95.20     29.90 o 
  11   5   3       17.29       15.27     25.18 o 
  12   5   3       46.21       19.52     24.76 o 
  13   5   3        0.97       12.50     24.58 o 
  14   5   3       14.50       -8.23     48.08 o 
 -16   6   3      114.61       86.51     52.89 o 
 -15   6   3     1400.31     1418.46     71.51 o 
 -14   6   3      182.75      134.14     36.74 o 
 -13   6   3      546.75      545.87     29.82 o 
 -12   6   3      206.84      199.68     34.45 o 
 -11   6   3     9559.34     9656.67     81.57 o 
 -10   6   3       65.44       60.14     21.75 o 
  -9   6   3     3441.15     3494.08     57.72 o 
  -8   6   3     1213.11     1247.54     25.34 o 
  -7   6   3      412.13      334.81     13.28 o 
  -6   6   3     1031.25     1082.29     23.87 o 
  -5   6   3     1961.47     1970.21     29.37 o 
  -4   6   3      608.59      585.57     18.81 o 
  -3   6   3      174.12      177.80     13.82 o 
  -2   6   3       37.54       43.92      9.84 o 
  -1   6   3       12.09       13.86      9.70 o 
   0   6   3      158.01      156.15      8.85 o 
   1   6   3      157.56      131.69      8.88 o 
   2   6   3       62.49       56.59      9.90 o 
   3   6   3      490.58      513.49     17.32 o 
   4   6   3     2554.78     2695.27     41.66 o 
   5   6   3     1932.76     1982.37     47.97 o 
   6   6   3       14.47       25.38     15.47 o 
   7   6   3     2037.74     2063.74     67.80 o 
   8   6   3     1838.85     1787.32     39.86 o 
   9   6   3     6098.24     6382.62     60.94 o 
  10   6   3      124.35       96.52     32.71 o 
  11   6   3      249.96      179.10     34.52 o 
  12   6   3       38.93       41.76     24.67 o 
  13   6   3      276.82      205.40     32.02 o 
  14   6   3      329.61      281.97     70.85 o 
 -16   7   3       45.45       74.34     54.40 o 
 -15   7   3       81.82       95.35     35.38 o 
 -14   7   3       54.33       54.13     36.33 o 
 -13   7   3      176.50      174.77     34.30 o 
 -12   7   3      561.94      491.32     28.23 o 
 -11   7   3     1068.28     1045.20     44.10 o 
 -10   7   3     8520.18     8217.03     86.13 o 
  -9   7   3     3012.04     3007.41     34.26 o 
  -8   7   3     6482.52     6545.02     64.72 o 
  -7   7   3      421.77      376.30     17.24 o 
  -6   7   3      174.04      224.25     15.90 o 
  -5   7   3      137.96      182.80     17.18 o 
  -4   7   3      344.28      418.12     18.69 o 
  -3   7   3     6536.56     5959.02     72.99 o 
  -2   7   3     8106.07     8106.63    145.69 o 
  -1   7   3    27087.86    28336.17    581.64 o 
   0   7   3     7142.08     7271.93    102.04 o 
   1   7   3     7045.52     7090.59     88.43 o 
   2   7   3      918.05     1017.69     22.99 o 
   3   7   3      262.34      266.69     17.42 o 
   4   7   3      773.98      867.50     23.19 o 
   5   7   3      434.84      461.38     22.19 o 
   6   7   3     4712.24     4635.62     98.54 o 
   7   7   3     1227.13     1300.94     45.18 o 
   8   7   3      405.62      457.74     24.13 o 
   9   7   3        0.96        5.62     30.81 o 
  10   7   3      102.00       92.57     32.87 o 
  11   7   3       44.42       86.05     28.05 o 
  12   7   3       65.44       21.69     29.61 o 
  13   7   3       83.20       88.51     52.50 o 
 -16   8   3       13.20       11.16     58.28 o 
 -15   8   3      414.21      373.27     41.97 o 
 -14   8   3       47.94       63.29     36.08 o 
 -13   8   3      713.18      661.14     42.98 o 
 -12   8   3     1010.33     1040.18     35.41 o 
 -11   8   3      110.22      122.31     27.03 o 
 -10   8   3    10184.64     9876.76    117.31 o 
  -9   8   3       38.22       46.46     13.85 o 
  -8   8   3     3181.64     3184.58     40.43 o 
  -7   8   3      543.28      519.67     20.55 o 
  -6   8   3        5.52        3.68     16.41 o 
  -5   8   3        6.87       10.99     15.02 o 
  -4   8   3        1.79        8.85     19.31 o 
  -3   8   3      144.85      151.32     15.89 o 
  -2   8   3      126.22       89.39     14.75 o 
  -1   8   3     1465.02     1548.22     33.01 o 
   0   8   3        8.07       15.08      9.30 o 
   1   8   3     4871.69     5073.30     47.44 o 
   2   8   3     2289.69     2387.65     36.39 o 
   3   8   3        3.45        4.45     13.92 o 
   4   8   3     1705.13     1648.34     50.58 o 
   5   8   3       44.64       50.53     19.13 o 
   6   8   3     2006.79     2018.91     61.66 o 
   7   8   3     1964.09     2040.00     42.34 o 
   8   8   3     9147.05     9430.68    120.09 o 
   9   8   3      208.65      245.62     40.88 o 
  10   8   3       47.20       66.48     40.31 o 
  11   8   3      760.08      783.66     47.95 o 
  12   8   3      438.67      455.59     39.96 o 
  13   8   3      197.02      119.20     66.23 o 
 -16   9   3       54.41       40.67     64.25 o 
 -15   9   3       21.79       11.67     42.99 o 
 -14   9   3      453.54      388.85     42.89 o 
 -13   9   3       30.12       45.95     34.49 o 
 -12   9   3       42.21       40.91     25.62 o 
 -11   9   3     2087.50     2198.97     46.82 o 
 -10   9   3     1488.45     1355.69     37.74 o 
  -9   9   3       40.40       47.85     16.74 o 
  -8   9   3     2753.32     2588.51     37.58 o 
  -7   9   3      295.26      302.97     22.87 o 
  -6   9   3     4283.48     4060.01     78.45 o 
  -5   9   3     3610.85     3727.83     57.36 o 
  -4   9   3     1906.07     1706.53     33.11 o 
  -3   9   3     2865.41     2917.56     52.17 o 
  -2   9   3     5170.00     5209.21     63.26 o 
  -1   9   3     4857.34     4441.92     62.29 o 
   0   9   3     1586.09     1668.91     27.65 o 
   1   9   3     3343.55     3126.72     57.03 o 
   2   9   3     1164.20     1281.03     32.47 o 
   3   9   3      817.99      766.08     33.82 o 
   4   9   3     1184.52     1334.42     35.58 o 
   5   9   3       97.00       82.17     21.05 o 
   6   9   3      333.13      306.28     23.90 o 
   7   9   3      618.43      594.97     28.23 o 
   8   9   3       18.91       36.60     29.22 o 
   9   9   3       41.09       46.66     39.00 o 
  10   9   3       37.94       26.08     41.43 o 
  11   9   3       12.14       -7.80     43.80 o 
  12   9   3        6.05        5.46     44.37 o 
 -15  10   3     2255.49     2491.62     71.61 o 
 -14  10   3       96.95      131.70     39.22 o 
 -13  10   3       13.20        9.05     36.30 o 
 -12  10   3      655.34      620.21     36.01 o 
 -11  10   3      165.56      174.51     27.66 o 
 -10  10   3       77.92       66.54     30.89 o 
  -9  10   3      473.63      427.04     34.77 o 
  -8  10   3      646.68      647.73     28.73 o 
  -7  10   3      644.10      607.32     29.70 o 
  -6  10   3      227.35      208.37     22.32 o 
  -5  10   3      253.60      248.49     22.71 o 
  -4  10   3        9.93        5.20     18.88 o 
  -3  10   3      150.15      127.79     24.91 o 
  -2  10   3      110.03      108.67     17.56 o 
  -1  10   3       78.51       56.04     12.65 o 
   0  10   3     1809.59     1846.25     28.35 o 
   1  10   3     2815.42     2804.78     54.54 o 
   2  10   3        6.30       27.21     24.62 o 
   3  10   3     4078.47     4400.71    153.98 o 
   4  10   3     1526.83     1624.11     69.31 o 
   5  10   3      309.53      303.98     25.00 o 
   6  10   3       15.87        1.69     28.27 o 
   7  10   3     1327.72     1264.37     44.90 o 
   8  10   3      318.79      282.30     48.53 o 
   9  10   3      971.41      947.66     61.84 o 
  10  10   3     1365.14     1256.04     83.79 o 
  11  10   3       34.37       79.20     49.91 o 
 -15  11   3      304.17      305.86     44.58 o 
 -14  11   3       16.01       13.02     39.20 o 
 -13  11   3       11.66       11.38     35.55 o 
 -12  11   3      118.16      147.96     29.69 o 
 -11  11   3      192.21      173.02     30.30 o 
 -10  11   3      169.15      163.18     38.56 o 
  -9  11   3     1824.40     1881.74     78.15 o 
  -8  11   3       23.35       24.33     20.13 o 
  -7  11   3     6087.46     6416.79     69.18 o 
  -6  11   3     2484.14     2483.90     43.13 o 
  -5  11   3     1521.30     1570.93     37.41 o 
  -4  11   3      139.13      106.57     21.77 o 
  -3  11   3      282.02      281.22     31.14 o 
  -2  11   3       56.03       45.71     27.95 o 
  -1  11   3       25.17       38.63     17.16 o 
   0  11   3     2313.33     2402.52     74.01 o 
   1  11   3       36.60       49.70     16.87 o 
   2  11   3     4378.09     4721.46     62.25 o 
   3  11   3      614.80      602.62     33.29 o 
   4  11   3      374.14      393.32     44.82 o 
   5  11   3       28.88       55.43     37.39 o 
   6  11   3      151.06      127.88     32.24 o 
   7  11   3        0.30      -13.18     32.25 o 
   8  11   3        0.03      -15.76     44.48 o 
   9  11   3        2.02       21.33     43.17 o 
  10  11   3       72.60      123.72     47.22 o 
 -15  12   3      780.15      792.30     54.13 o 
 -14  12   3      713.04      745.09     51.37 o 
 -13  12   3      424.73      386.50     42.86 o 
 -12  12   3       36.47       19.99     32.22 o 
 -11  12   3       32.00       19.49     40.69 o 
 -10  12   3      108.89       78.85     31.09 o 
  -9  12   3      791.97      802.18     41.88 o 
  -8  12   3      247.61      221.67     25.79 o 
  -7  12   3      494.03      539.87     29.17 o 
  -6  12   3       25.02       31.47     23.11 o 
  -5  12   3        5.36        7.51     23.62 o 
  -4  12   3       17.27       -1.20     23.97 o 
  -3  12   3        0.47        9.79     23.87 o 
  -2  12   3      167.02      125.25     29.02 o 
  -1  12   3      158.92      150.96     20.31 o 
   0  12   3      213.37      281.41     21.82 o 
   1  12   3     2816.30     2787.65     60.74 o 
   2  12   3      434.36      395.20     37.86 o 
   3  12   3     1923.18     1901.32     59.32 o 
   4  12   3       50.61       72.35     31.80 o 
   5  12   3       21.79       35.85     30.36 o 
   6  12   3       25.73       22.17     27.15 o 
   7  12   3      189.64      170.46     37.01 o 
   8  12   3       67.09       30.84     47.94 o 
   9  12   3      232.48      244.80     53.08 o 
  10  12   3     1323.19     1242.32     73.37 o 
 -14  13   3       56.55       46.74     52.74 o 
 -13  13   3       69.37       42.95     39.46 o 
 -12  13   3       56.93       96.39     36.87 o 
 -11  13   3        1.65       -9.44     45.10 o 
 -10  13   3       37.13       46.93     32.48 o 
  -9  13   3      647.13      722.34     43.01 o 
  -8  13   3     3553.56     3371.68     69.72 o 
  -7  13   3      779.28      784.19     34.88 o 
  -6  13   3     3842.84     3622.28     56.63 o 
  -5  13   3      175.98      147.13     27.25 o 
  -4  13   3      800.72      875.07     36.23 o 
  -3  13   3       16.74        7.10     24.25 o 
  -2  13   3      217.97      205.52     34.32 o 
  -1  13   3      532.18      620.35     41.17 o 
   0  13   3       73.24       56.42     35.31 o 
   1  13   3     2965.51     2934.26    105.03 o 
   2  13   3      292.23      277.82     39.15 o 
   3  13   3     1680.60     1681.85     55.95 o 
   4  13   3      214.63      254.95     35.70 o 
   5  13   3      110.54       99.88     34.68 o 
   6  13   3       37.99       19.89     38.07 o 
   7  13   3        5.41        5.94     51.50 o 
   8  13   3        7.20       13.76     53.58 o 
 -13  14   3     1022.37      998.91     54.09 o 
 -12  14   3       16.52       34.73     46.36 o 
 -11  14   3     1049.59      923.93     68.32 o 
 -10  14   3       96.93      114.98     36.56 o 
  -9  14   3      339.55      266.91     37.87 o 
  -8  14   3      280.11      278.31     40.68 o 
  -7  14   3       26.91       13.86     27.42 o 
  -6  14   3      247.33      237.77     30.03 o 
  -5  14   3      125.02      128.36     29.52 o 
  -4  14   3      117.16      126.89     29.94 o 
  -3  14   3       56.49       72.72     28.90 o 
  -2  14   3       13.82       -1.90     29.39 o 
  -1  14   3        0.97        1.28     34.80 o 
   0  14   3      105.72       74.77     35.14 o 
   1  14   3      135.44      158.94     39.59 o 
   2  14   3      822.04      902.43     49.71 o 
   3  14   3     2176.93     2168.53     73.04 o 
   4  14   3      870.59      938.31     51.43 o 
   5  14   3     1408.77     1386.23     54.67 o 
   6  14   3      307.49      289.83     43.26 o 
   7  14   3       74.10        1.73     58.33 o 
 -12  15   3      149.44      188.75     54.88 o 
 -11  15   3      843.63      891.15     69.00 o 
 -10  15   3      888.07      769.71     50.18 o 
  -9  15   3     1080.76     1048.83     54.06 o 
  -8  15   3       93.08       94.83     39.98 o 
  -7  15   3      566.52      611.09     37.30 o 
  -6  15   3      542.36      486.03     36.17 o 
  -5  15   3     4031.33     4026.08     67.55 o 
  -4  15   3     3916.62     3839.75     73.06 o 
  -3  15   3     1599.84     1637.17     50.05 o 
  -2  15   3     1974.51     1941.67     54.38 o 
  -1  15   3       97.92       74.70     32.09 o 
   0  15   3      997.46     1059.11     51.72 o 
   1  15   3       43.49       33.82     39.20 o 
   2  15   3       65.52       50.94     39.55 o 
   3  15   3      144.78      120.73     41.93 o 
   4  15   3       72.41       67.73     39.81 o 
   5  15   3       12.84       28.22     57.09 o 
   6  15   3        0.43        0.17     71.59 o 
 -11  16   3       44.26       99.42     78.58 o 
 -10  16   3      225.35      228.40     45.08 o 
  -9  16   3      125.19      142.14     43.11 o 
  -8  16   3      107.88      106.74     42.03 o 
  -7  16   3       59.42       48.76     37.68 o 
  -6  16   3       46.04       28.71     30.23 o 
  -5  16   3        6.87        4.08     32.34 o 
  -4  16   3      120.98       96.53     35.83 o 
  -3  16   3      787.53      846.97     45.49 o 
  -2  16   3      608.93      589.91     44.34 o 
  -1  16   3      444.20      491.89     40.85 o 
   0  16   3      265.88      254.91     38.26 o 
   1  16   3        1.24       -3.62     37.12 o 
   2  16   3        4.98       11.42     41.64 o 
   3  16   3       12.93      -16.29     42.81 o 
   4  16   3     2263.67     2352.84    121.06 o 
  -9  17   3      130.87      191.64     56.26 o 
  -8  17   3        7.52        8.66     42.67 o 
  -7  17   3      311.50      356.37     49.85 o 
  -6  17   3       67.70       87.50     34.85 o 
  -5  17   3     1627.48     1701.94     54.71 o 
  -4  17   3     1249.77     1279.16     55.36 o 
  -3  17   3     2834.56     2980.91     67.38 o 
  -2  17   3      702.57      779.26     47.96 o 
  -1  17   3      144.79      113.42     38.90 o 
   0  17   3        2.80       -7.92     37.86 o 
   1  17   3        4.77       47.06     38.57 o 
   2  17   3      345.62      303.59     54.09 o 
  -7  18   3       45.15      -35.52     83.51 o 
  -6  18   3        3.10       16.32     71.24 o 
  -5  18   3      117.67      168.65     51.48 o 
  -4  18   3      260.31      248.98     57.56 o 
  -3  18   3        6.81        6.61     46.52 o 
  -2  18   3      169.14      131.71     58.27 o 
  -1  18   3      372.73      318.27     61.92 o 
   2 -18   4      518.13      505.72     85.94 o 
   3 -18   4       15.53        1.96     70.82 o 
   4 -18   4      346.99      404.84     80.89 o 
   5 -18   4     1007.68      987.57     65.02 o 
   6 -18   4      352.74      288.00     54.80 o 
   7 -18   4     2101.29     2132.62     81.93 o 
  -3 -17   4      927.50      896.29     92.96 o 
  -2 -17   4      252.47      210.76     71.91 o 
  -1 -17   4     2267.12     2497.37    119.06 o 
   0 -17   4      993.34      939.55     57.24 o 
   1 -17   4       80.79       66.62     43.95 o 
   2 -17   4      543.84      621.31     46.43 o 
   3 -17   4        0.33       11.69     38.37 o 
   4 -17   4      357.57      392.28     43.37 o 
   5 -17   4        8.89      -39.68     37.91 o 
   6 -17   4        1.76        2.86     39.34 o 
   7 -17   4        6.93       -5.93     35.63 o 
   8 -17   4       90.36       74.89     39.99 o 
   9 -17   4       37.38       50.90     42.00 o 
  -4 -16   4        6.13        8.11     48.47 o 
  -3 -16   4      430.92      438.30     50.19 o 
  -2 -16   4       36.83       30.92     40.80 o 
  -1 -16   4      968.16      979.94     43.20 o 
   0 -16   4      105.49       90.39     33.52 o 
   1 -16   4      642.07      616.81     43.36 o 
   2 -16   4       34.20       63.26     34.97 o 
   3 -16   4       31.04       32.00     34.55 o 
   4 -16   4      661.54      688.42     45.54 o 
   5 -16   4       34.63       52.05     34.52 o 
   6 -16   4     3140.65     3344.69    112.24 o 
   7 -16   4      351.60      350.40     41.80 o 
   8 -16   4      811.46      888.28     52.15 o 
   9 -16   4      141.92      145.80     39.15 o 
  10 -16   4      154.48       97.47     48.98 o 
  11 -16   4      123.75      152.40     49.62 o 
  -6 -15   4      251.41      308.04     90.27 o 
  -5 -15   4       21.89       51.94     32.06 o 
  -4 -15   4       16.37       12.21     34.78 o 
  -3 -15   4      131.70       96.68     32.07 o 
  -2 -15   4      566.47      592.43     38.82 o 
  -1 -15   4      123.52      105.09     29.21 o 
   0 -15   4      733.86      837.69     44.40 o 
   1 -15   4        1.91       -3.50     31.09 o 
   2 -15   4      602.18      596.23     41.89 o 
   3 -15   4      508.65      434.30     39.66 o 
   4 -15   4      121.82       93.34     33.94 o 
   5 -15   4      218.42      297.49     36.43 o 
   6 -15   4      539.38      491.08     41.39 o 
   7 -15   4      184.86      151.51     36.75 o 
   8 -15   4      240.55      248.57     39.18 o 
   9 -15   4       17.94       26.55     33.39 o 
  10 -15   4        1.93        7.88     32.51 o 
  11 -15   4      127.77      153.67     38.75 o 
  12 -15   4       11.55       21.34     44.40 o 
  -8 -14   4       62.95       56.07     77.90 o 
  -7 -14   4        9.70        3.53     42.02 o 
  -6 -14   4       88.79      130.84     43.58 o 
  -5 -14   4      367.92      350.37     32.26 o 
  -4 -14   4       10.04       16.04     29.48 o 
  -3 -14   4      417.49      396.66     33.85 o 
  -2 -14   4      116.03       79.13     29.76 o 
  -1 -14   4      237.07      203.77     34.29 o 
   0 -14   4        9.33       14.42     31.16 o 
   1 -14   4      219.18      224.74     35.51 o 
   2 -14   4      777.09      772.18     42.43 o 
   3 -14   4        2.57       15.14     32.45 o 
   4 -14   4     2223.29     2446.76     59.17 o 
   5 -14   4       16.63       29.80     32.65 o 
   6 -14   4      201.59      211.85     34.86 o 
   7 -14   4        8.47       15.75     24.47 o 
   8 -14   4      514.61      472.68     30.42 o 
   9 -14   4      414.70      440.20     34.57 o 
  10 -14   4      103.96      104.57     28.64 o 
  11 -14   4      906.20     1030.01     42.62 o 
  12 -14   4      221.38      199.78     40.09 o 
  13 -14   4       51.94       34.38     50.90 o 
  -9 -13   4        4.36      -10.91     49.53 o 
  -8 -13   4      415.64      405.52     47.31 o 
  -7 -13   4     1445.50     1483.41     53.07 o 
  -6 -13   4      645.97      579.61     33.35 o 
  -5 -13   4     1761.93     1925.20     51.67 o 
  -4 -13   4      716.33      839.27     39.40 o 
  -3 -13   4      221.68      216.13     29.35 o 
  -2 -13   4      153.54      183.62     32.93 o 
  -1 -13   4      347.64      305.58     33.58 o 
   0 -13   4       74.06       91.43     31.00 o 
   1 -13   4      582.83      570.52     36.84 o 
   2 -13   4       23.30       30.03     27.41 o 
   3 -13   4       89.78       74.88     29.63 o 
   4 -13   4       37.67       45.43     29.60 o 
   5 -13   4      214.19      197.16     23.43 o 
   6 -13   4       20.71       47.13     23.03 o 
   7 -13   4      211.07      178.94     25.98 o 
   8 -13   4       22.86       35.27     24.54 o 
   9 -13   4      640.92      639.51     34.64 o 
  10 -13   4      335.19      292.64     26.98 o 
  11 -13   4      442.15      438.66     29.73 o 
  12 -13   4      622.48      665.02     44.56 o 
  13 -13   4       16.94       24.99     34.83 o 
  14 -13   4      259.04      275.61     78.93 o 
 -10 -12   4        1.16       19.29     62.98 o 
  -9 -12   4      204.98      180.00     35.92 o 
  -8 -12   4       10.54       19.69     34.19 o 
  -7 -12   4       41.26       46.73     31.23 o 
  -6 -12   4      406.74      419.02     31.24 o 
  -5 -12   4       12.02        4.43     25.38 o 
  -4 -12   4     1095.74     1127.00     39.87 o 
  -3 -12   4        3.04        0.77     25.82 o 
  -2 -12   4      128.73       91.60     30.35 o 
  -1 -12   4      400.90      375.50     34.35 o 
   0 -12   4      540.19      605.35     34.65 o 
   1 -12   4     6905.77     6963.35     81.24 o 
   2 -12   4      535.11      451.92     34.78 o 
   3 -12   4    11964.71    11591.96    101.74 o 
   4 -12   4      506.95      487.82     25.39 o 
   5 -12   4     1677.34     1467.37     34.78 o 
   6 -12   4      511.07      513.73     28.53 o 
   7 -12   4      588.29      620.92     29.95 o 
   8 -12   4     1698.83     1694.49     54.26 o 
   9 -12   4       82.79       69.85     27.32 o 
  10 -12   4     7341.29     7601.22    147.59 o 
  11 -12   4     1010.49      996.68     37.82 o 
  12 -12   4     1078.47     1119.22     49.41 o 
  13 -12   4       26.77       52.39     34.08 o 
  14 -12   4      304.84      316.37     54.69 o 
  15 -12   4      302.84      200.87     91.23 o 
 -11 -11   4      126.39       92.28     66.21 o 
 -10 -11   4      383.02      433.32     46.01 o 
  -9 -11   4      590.10      592.40     40.34 o 
  -8 -11   4     1456.72     1532.77     49.29 o 
  -7 -11   4     1555.66     1584.43     47.74 o 
  -6 -11   4     3469.28     3666.50     60.75 o 
  -5 -11   4     1219.99     1054.05     34.28 o 
  -4 -11   4     2585.15     2566.51     55.37 o 
  -3 -11   4      710.35      707.63     36.28 o 
  -2 -11   4       42.78       39.12     27.54 o 
  -1 -11   4     2622.58     2574.21     52.90 o 
   0 -11   4       46.83       55.25     26.79 o 
   1 -11   4      366.24      350.89     31.11 o 
   2 -11   4     1145.97     1114.11     40.66 o 
   3 -11   4      312.58      256.69     20.31 o 
   4 -11   4      189.45      239.57     21.57 o 
   5 -11   4       61.25       98.79     21.32 o 
   6 -11   4      521.16      470.48     26.04 o 
   7 -11   4       14.18        9.02     21.48 o 
   8 -11   4      807.00      772.99     32.46 o 
   9 -11   4       38.12       29.64     21.77 o 
  10 -11   4     7467.19     7816.71     91.85 o 
  11 -11   4        1.06      -11.10     25.96 o 
  12 -11   4     2192.97     2108.13     57.26 o 
  13 -11   4        0.61       -6.62     34.23 o 
  14 -11   4        7.50       -9.44     46.11 o 
  15 -11   4      653.39      733.27     52.57 o 
 -11 -10   4        5.62       18.91     36.98 o 
 -10 -10   4        0.41      -10.20     29.10 o 
  -9 -10   4      120.10      105.74     27.23 o 
  -8 -10   4       23.41       41.04     25.08 o 
  -7 -10   4      279.70      274.26     32.24 o 
  -6 -10   4      632.33      498.01     27.45 o 
  -5 -10   4       20.15       23.97     21.43 o 
  -4 -10   4      765.64      715.05     32.16 o 
  -3 -10   4        7.95       11.78     24.46 o 
  -2 -10   4     3577.23     3500.82     57.46 o 
  -1 -10   4      483.86      515.37     32.46 o 
   0 -10   4     2725.44     2604.93     78.28 o 
   1 -10   4     1050.77      983.12     34.72 o 
   2 -10   4     2692.58     2525.40     47.08 o 
   3 -10   4     4890.86     4704.74     90.34 o 
   4 -10   4     2920.37     2816.22     39.34 o 
   5 -10   4     5360.19     5487.40     64.83 o 
   6 -10   4       68.87       78.02     20.38 o 
   7 -10   4     2447.24     2495.14     53.33 o 
   8 -10   4     1131.92     1019.86     35.63 o 
   9 -10   4      270.07      289.34     22.03 o 
  10 -10   4      187.33      163.19     25.13 o 
  11 -10   4      798.26      813.59     33.57 o 
  12 -10   4      216.17      203.05     26.96 o 
  13 -10   4       41.73       41.57     31.40 o 
  14 -10   4      437.55      494.87     52.31 o 
  15 -10   4      305.71      335.79     45.06 o 
  16 -10   4        7.95       59.02     51.88 o 
 -12  -9   4     1007.27      986.70     57.50 o 
 -11  -9   4      864.30      898.46     54.45 o 
 -10  -9   4      259.56      263.87     29.94 o 
  -9  -9   4      259.56      243.98     28.22 o 
  -8  -9   4       11.77        8.68     20.46 o 
  -7  -9   4      636.53      526.28     29.90 o 
  -6  -9   4        8.14       14.13     18.70 o 
  -5  -9   4     3955.31     3680.89     79.83 o 
  -4  -9   4     2819.36     3060.93     35.60 o 
  -3  -9   4     4540.31     4817.23     51.65 o 
  -2  -9   4     2844.32     2881.46     49.89 o 
  -1  -9   4      260.60      277.72     26.85 o 
   0  -9   4        8.81       15.67     20.57 o 
   1  -9   4      365.62      301.64     12.50 o 
   2  -9   4      210.73      212.19     15.26 o 
   3  -9   4     1034.77      973.15     24.28 o 
   4  -9   4       52.06       68.06     17.67 o 
   5  -9   4      100.40       73.33     18.99 o 
   6  -9   4        4.45        8.92     18.19 o 
   7  -9   4        1.65        6.32     18.77 o 
   8  -9   4      919.55     1036.67     29.24 o 
   9  -9   4      476.29      475.99     25.54 o 
  10  -9   4      121.06      105.39     22.32 o 
  11  -9   4     1391.38     1475.82     37.35 o 
  12  -9   4      363.49      352.01     27.58 o 
  13  -9   4      746.73      780.02     85.79 o 
  14  -9   4      501.45      422.84     42.44 o 
  15  -9   4      563.73      521.31     58.23 o 
  16  -9   4      832.41      742.06     61.46 o 
 -13  -8   4      126.09       98.14     76.46 o 
 -12  -8   4      103.60      107.60     42.07 o 
 -11  -8   4       49.21       -6.76     54.63 o 
 -10  -8   4      110.08      102.85     33.84 o 
  -9  -8   4      656.73      558.08     38.88 o 
  -8  -8   4        5.97        8.82     22.05 o 
  -7  -8   4       45.51       56.07     21.25 o 
  -6  -8   4       58.28       64.26     21.30 o 
  -5  -8   4      975.47      910.57     24.53 o 
  -4  -8   4      813.14      777.70     13.56 o 
  -3  -8   4     3544.46     3551.20     74.38 o 
  -2  -8   4     2156.56     2141.50     41.62 o 
  -1  -8   4     2043.46     2160.03     46.61 o 
   0  -8   4     1320.35     1302.60     38.88 o 
   1  -8   4      291.47      249.96     12.81 o 
   2  -8   4       44.01       57.74     13.13 o 
   3  -8   4      310.49      318.43     17.95 o 
   4  -8   4     7334.94     7284.93     80.28 o 
   5  -8   4     1077.77      853.94     25.12 o 
   6  -8   4     5070.21     4725.72     64.02 o 
   7  -8   4     1723.04     1621.85     37.85 o 
   8  -8   4      396.45      416.97     20.05 o 
   9  -8   4      153.51      147.84     18.59 o 
  10  -8   4      252.51      253.68     21.52 o 
  11  -8   4       53.85       38.92     19.54 o 
  12  -8   4        6.47        6.60     20.27 o 
  13  -8   4       11.51       22.73     30.51 o 
  14  -8   4      267.13      258.05     33.57 o 
  15  -8   4       41.16       68.86     39.81 o 
  16  -8   4        0.27       -7.04     38.62 o 
 -14  -7   4       53.02       26.41     62.74 o 
 -13  -7   4     1070.18     1158.06     77.92 o 
 -12  -7   4       58.58       57.35     47.66 o 
 -11  -7   4     3889.59     3883.95    115.06 o 
 -10  -7   4       30.55       29.09     32.38 o 
  -9  -7   4       71.24       80.16     21.94 o 
  -8  -7   4       12.14       14.55     15.83 o 
  -7  -7   4      208.68      165.28     27.67 o 
  -6  -7   4      151.17      156.82     25.70 o 
  -5  -7   4      134.59       86.88     16.06 o 
  -4  -7   4     5942.68     6032.27     54.35 o 
  -3  -7   4      218.53      214.78     12.93 o 
  -2  -7   4     4074.51     4342.88     52.26 o 
  -1  -7   4      184.65      160.07     20.83 o 
   0  -7   4      278.03      238.89      8.48 o 
   1  -7   4       23.40       28.16     14.39 o 
   2  -7   4     1192.49     1130.62     30.45 o 
   3  -7   4        9.88       27.18     19.64 o 
   4  -7   4      953.44      952.76     29.03 o 
   5  -7   4     3153.79     3191.07     48.17 o 
   6  -7   4      311.42      293.37     20.46 o 
   7  -7   4     5117.81     4872.68     43.03 o 
   8  -7   4       65.36       58.39     15.84 o 
   9  -7   4      634.09      628.72     22.49 o 
  10  -7   4       25.61       26.75     17.46 o 
  11  -7   4      341.95      282.01     21.77 o 
  12  -7   4     2437.03     2442.71     36.25 o 
  13  -7   4       10.33       -3.76     29.38 o 
  14  -7   4     2928.61     3013.04     81.25 o 
  15  -7   4       81.03       83.81     31.83 o 
  16  -7   4     1360.18     1378.83     51.05 o 
 -14  -6   4       28.15        5.55     76.12 o 
 -13  -6   4       45.52       55.77     49.08 o 
 -12  -6   4       33.23       48.49     48.46 o 
 -11  -6   4      281.06      196.12     53.73 o 
 -10  -6   4       98.83       91.50     24.19 o 
  -9  -6   4       85.99       81.46     17.88 o 
  -8  -6   4      353.22      335.67     19.46 o 
  -7  -6   4      137.72      155.15     16.01 o 
  -6  -6   4       16.95       18.07     22.85 o 
  -5  -6   4      243.61      211.57     20.69 o 
  -4  -6   4     1670.02     1582.86     35.84 o 
  -3  -6   4     4295.91     4027.47     34.86 o 
  -2  -6   4    14460.00    15307.46    252.81 o 
  -1  -6   4     7013.98     7324.73     61.14 o 
   0  -6   4     4341.33     4347.20     39.10 o 
   1  -6   4      267.65      552.15     18.46 o 
   2  -6   4     2276.59     2077.28     43.96 o 
   3  -6   4    15948.15    16801.40    110.81 o 
   4  -6   4     2912.27     2774.53     61.09 o 
   5  -6   4     2892.65     2452.58     37.48 o 
   6  -6   4     7611.78     7599.93    161.55 o 
   7  -6   4     8931.69     8253.81    109.84 o 
   8  -6   4       52.65       58.47     16.93 o 
   9  -6   4      943.40      843.79     23.22 o 
  10  -6   4      538.56      558.05     21.93 o 
  11  -6   4        3.84        7.29     16.54 o 
  12  -6   4       13.18       33.03     20.78 o 
  13  -6   4       26.46       52.97     27.86 o 
  14  -6   4      136.70      128.63     32.40 o 
  15  -6   4      164.20      114.44     34.38 o 
  16  -6   4        0.63       -3.04     33.59 o 
  17  -6   4        7.87        5.31     47.98 o 
 -15  -5   4      114.76      165.60     71.80 o 
 -14  -5   4      223.42      229.42     54.93 o 
 -13  -5   4      139.98       67.62     44.74 o 
 -12  -5   4     1439.77     1670.42     53.46 o 
 -11  -5   4     1081.77     1089.90     58.86 o 
 -10  -5   4     2804.98     2956.94     51.56 o 
  -9  -5   4     4972.50     4877.54    104.39 o 
  -8  -5   4      568.80      534.83     20.36 o 
  -7  -5   4     7374.92     7238.11    109.54 o 
  -6  -5   4      133.51      137.41     13.61 o 
  -5  -5   4     1023.41      940.79     24.10 o 
  -4  -5   4     1669.29     1877.67     31.33 o 
  -3  -5   4     6784.84     7304.93    136.07 o 
  -2  -5   4     1801.37     1945.99     28.57 o 
  -1  -5   4      572.81      542.26     12.39 o 
   0  -5   4     2679.30     2547.03     26.78 o 
   1  -5   4      746.65      808.44     23.35 o 
   2  -5   4       41.63       33.73     12.39 o 
   3  -5   4      332.35      386.80     14.51 o 
   4  -5   4     4001.39     3822.58     69.53 o 
   5  -5   4       71.49       86.34     15.03 o 
   6  -5   4     2985.19     3107.02     43.26 o 
   7  -5   4      328.11      318.37     21.19 o 
   8  -5   4     1118.27     1241.77     28.54 o 
   9  -5   4     3722.54     3629.82     39.12 o 
  10  -5   4        6.86       -2.53     15.17 o 
  11  -5   4     3025.12     2850.89     46.23 o 
  12  -5   4      809.54      826.42     34.83 o 
  13  -5   4     3347.23     3382.20    124.26 o 
  14  -5   4       59.17       88.42     31.76 o 
  15  -5   4     3191.15     3319.46     61.78 o 
  16  -5   4      658.98      660.54     42.49 o 
  17  -5   4      152.81      158.94     73.68 o 
 -15  -4   4      371.18      428.19     77.48 o 
 -14  -4   4       43.09       35.20     38.19 o 
 -13  -4   4      116.15      129.57     37.06 o 
 -12  -4   4       94.22      132.82     32.50 o 
 -11  -4   4      111.31      135.30     30.63 o 
 -10  -4   4        5.56       18.24     15.31 o 
  -9  -4   4     1670.61     1555.78     32.43 o 
  -8  -4   4     2928.14     2915.96     32.81 o 
  -7  -4   4     1268.56     1269.90     28.41 o 
  -6  -4   4     2658.11     2347.29     41.85 o 
  -5  -4   4      184.61      206.96     13.29 o 
  -4  -4   4     1268.22     1364.36     36.00 o 
  -3  -4   4      328.02      333.78      8.19 o 
  -2  -4   4     8285.85     8672.52     84.11 o 
  -1  -4   4    24731.42    24395.45    231.38 o 
   0  -4   4    24612.83    24404.14    269.50 o 
   1  -4   4    55516.62    51518.84    226.47 o 
   2  -4   4    13893.18    13591.96    267.27 o 
   3  -4   4      443.90      268.72     19.38 o 
   4  -4   4     6749.76     6985.22     72.01 o 
   5  -4   4       28.56       22.68     13.40 o 
   6  -4   4     7425.83     7303.25     56.72 o 
   7  -4   4       14.95       18.79     12.62 o 
   8  -4   4     8646.20     8673.16     71.17 o 
   9  -4   4     3622.29     3351.34     57.51 o 
  10  -4   4     2192.89     2124.39     41.02 o 
  11  -4   4     3564.87     3405.22     40.85 o 
  12  -4   4      169.13      188.60     27.45 o 
  13  -4   4        0.16       -2.19     25.08 o 
  14  -4   4       89.14       66.24     29.76 o 
  15  -4   4      239.56      226.97     34.43 o 
  16  -4   4        1.59       -1.70     33.30 o 
  17  -4   4       22.36      -25.44     79.97 o 
 -15  -3   4      925.64      828.25     52.50 o 
 -14  -3   4        0.12        2.45     37.96 o 
 -13  -3   4      176.65      163.03     36.33 o 
 -12  -3   4      286.83      295.83     34.52 o 
 -11  -3   4      267.95      252.84     32.02 o 
 -10  -3   4     3927.09     4105.43     56.98 o 
  -9  -3   4     1728.27     1851.67     35.88 o 
  -8  -3   4    18193.33    17807.82    126.80 o 
  -7  -3   4        9.23        2.85      8.48 o 
  -6  -3   4     1308.27     1233.40     15.89 o 
  -5  -3   4      480.70      548.98     11.95 o 
  -4  -3   4       48.33       82.48      9.81 o 
  -3  -3   4      598.40      500.62      8.12 o 
  -2  -3   4      854.41      946.73     12.15 o 
  -1  -3   4      834.94      730.62     10.68 o 
   0  -3   4      306.21      215.00      6.18 o 
   1  -3   4      273.98      363.10      9.62 o 
   2  -3   4     1132.08     1253.32     28.16 o 
   3  -3   4       95.04       81.05      5.88 o 
   4  -3   4      677.56      743.26     19.84 o 
   5  -3   4      486.32      476.09     14.25 o 
   6  -3   4     1945.49     2022.71     59.10 o 
   7  -3   4       96.93       68.79     10.39 o 
   8  -3   4     7576.50     6837.11     47.89 o 
   9  -3   4     1718.21     1677.85     17.75 o 
  10  -3   4     4681.36     4817.40     75.03 o 
  11  -3   4      151.65      172.53     14.90 o 
  12  -3   4       17.03       25.91     24.53 o 
  13  -3   4        8.51       16.70     25.70 o 
  14  -3   4      337.82      366.42     32.26 o 
  15  -3   4     1767.36     1641.79     48.33 o 
  16  -3   4       46.13       65.08     53.23 o 
  17  -3   4     1620.57     2047.74    130.51 o 
 -16  -2   4      368.93      347.10     79.84 o 
 -15  -2   4      158.25      149.08     42.40 o 
 -14  -2   4      100.18       47.19     37.01 o 
 -13  -2   4       22.82       21.15     34.89 o 
 -12  -2   4      414.05      322.84     35.40 o 
 -11  -2   4        0.03        9.05     30.04 o 
 -10  -2   4        0.07       -2.31     10.64 o 
  -9  -2   4       30.67       26.41      7.01 o 
  -8  -2   4      378.54      354.52      8.67 o 
  -7  -2   4     1664.17     1670.17     18.64 o 
  -6  -2   4       58.88       46.31      4.94 o 
  -5  -2   4       28.59       45.33      4.43 o 
  -4  -2   4      274.63      217.85      6.00 o 
  -3  -2   4     2753.56     2510.42     35.00 o 
  -2  -2   4      910.18      930.23     18.20 o 
  -1  -2   4     4822.42     4818.10     60.21 o 
   0  -2   4    60761.61    59515.92    406.21 o 
   1  -2   4       88.59      128.10      7.34 o 
   2  -2   4     3432.20     2997.49     45.23 o 
   3  -2   4       27.43       20.36      4.65 o 
   4  -2   4      434.43      377.17      8.82 o 
   5  -2   4       83.32       76.87     11.24 o 
   6  -2   4     3126.28     3291.51     57.65 o 
   7  -2   4       34.27       15.26      6.76 o 
   8  -2   4      266.74      293.26     10.28 o 
   9  -2   4     4000.69     4183.07     72.50 o 
  10  -2   4       36.35       40.21      8.96 o 
  11  -2   4      167.48      168.45     17.89 o 
  12  -2   4        6.65        3.88     22.83 o 
  13  -2   4      113.95      131.45     26.06 o 
  14  -2   4       59.31       64.04     28.52 o 
  15  -2   4       23.01       10.35     35.56 o 
  16  -2   4       88.40       91.53     53.21 o 
 -16  -1   4      373.78      419.52     81.27 o 
 -15  -1   4       19.46       16.40     35.50 o 
 -14  -1   4      441.04      447.25     41.82 o 
 -13  -1   4      107.00      110.97     34.53 o 
 -12  -1   4      144.47       98.43     33.48 o 
 -11  -1   4      699.85      686.66     37.50 o 
 -10  -1   4     1224.52     1353.41     19.05 o 
  -9  -1   4       12.05       15.54      7.17 o 
  -8  -1   4     2627.29     2367.98     24.26 o 
  -7  -1   4     3479.05     3462.11     47.15 o 
  -6  -1   4     1438.70     1466.98     16.01 o 
  -5  -1   4       28.20       22.13      6.40 o 
  -4  -1   4      878.82      735.37     11.34 o 
  -3  -1   4     1459.05     1483.40     20.06 o 
  -2  -1   4      760.39      909.68     12.54 o 
  -1  -1   4     1271.54     1208.87     13.17 o 
   0  -1   4      309.18      260.57      7.34 o 
   1  -1   4       37.57       71.09      6.19 o 
   2  -1   4     1442.43     1643.50     16.43 o 
   3  -1   4      355.55      364.09      7.20 o 
   4  -1   4       90.53      120.33      7.14 o 
   5  -1   4     6524.88     6984.39    166.81 o 
   6  -1   4      261.45      342.91      9.91 o 
   7  -1   4       20.70       53.06      6.58 o 
   8  -1   4      676.35      592.06     14.70 o 
   9  -1   4     1582.29     1562.35     25.29 o 
  10  -1   4     1001.49      878.36     19.87 o 
  11  -1   4      689.84      757.94     25.54 o 
  12  -1   4        8.92        4.08     18.74 o 
  13  -1   4       17.94       12.88     24.98 o 
  14  -1   4      590.45      548.52     34.29 o 
  15  -1   4      173.99      165.59     37.97 o 
  16  -1   4       64.34       52.99     53.05 o 
 -16   0   4       24.17       83.44     55.59 o 
 -15   0   4      147.96      152.65     41.84 o 
 -14   0   4       12.73       11.17     37.22 o 
 -13   0   4       10.59       20.82     32.61 o 
 -12   0   4       38.97       20.69     32.55 o 
 -11   0   4      227.41      229.84     30.82 o 
 -10   0   4       17.16       18.77     11.42 o 
  -9   0   4      377.63      384.09     14.18 o 
  -8   0   4      346.49      313.80      7.87 o 
  -7   0   4      837.56      859.16     13.04 o 
  -6   0   4      500.41      509.11     10.65 o 
  -5   0   4     1688.83     1411.45     18.66 o 
  -4   0   4      168.57      213.46      7.63 o 
  -3   0   4     4392.79     4209.08     46.14 o 
  -2   0   4    16604.74    17530.85    169.02 o 
  -1   0   4      651.25      476.63      7.22 o 
   0   0   4      226.55      180.43      6.06 o 
   1   0   4    29923.78    28741.25    278.03 o 
   2   0   4      310.75      331.63      8.18 o 
   3   0   4    13491.33    13012.98    139.35 o 
   4   0   4    16366.26    17733.87    230.42 o 
   5   0   4     1682.08     1863.85     31.22 o 
   6   0   4       20.22        9.91     14.11 o 
   7   0   4       32.58       31.96     14.29 o 
   8   0   4       94.85      110.84     17.92 o 
   9   0   4      128.18       96.66     15.11 o 
  10   0   4      454.41      444.20     15.81 o 
  11   0   4       94.43      139.64     18.62 o 
  12   0   4      185.95      177.89     20.07 o 
  13   0   4      128.71       99.75     23.43 o 
  14   0   4        6.28       24.29     32.68 o 
  15   0   4      187.72      204.58     37.12 o 
  16   0   4       63.06      103.71     57.03 o 
 -16   1   4       70.47       11.46     57.34 o 
 -15   1   4     2090.14     2070.19     80.40 o 
 -14   1   4     2476.96     2582.78     64.96 o 
 -13   1   4     1743.21     1789.27     53.15 o 
 -12   1   4       77.81       78.64     31.60 o 
 -11   1   4     7957.80     8080.43    132.83 o 
 -10   1   4       52.28       69.65     13.03 o 
  -9   1   4      296.76      297.34      8.37 o 
  -8   1   4     4606.62     5056.75     49.00 o 
  -7   1   4     1041.63     1248.36     17.02 o 
  -6   1   4    11059.82    11706.69     50.03 o 
  -5   1   4      465.38      428.34      6.93 o 
  -4   1   4     1968.63     2046.14     15.80 o 
  -3   1   4      327.79      443.89      6.63 o 
  -2   1   4        8.71       35.11      4.18 o 
  -1   1   4       75.50       42.70      5.24 o 
   0   1   4       43.38       34.67      5.83 o 
   1   1   4     1207.23     1077.46     16.76 o 
   2   1   4      794.39      943.75     13.96 o 
   3   1   4     6412.85     7062.45    103.83 o 
   4   1   4     1634.79     1719.68     23.01 o 
   5   1   4     3976.64     3795.63     58.54 o 
   6   1   4     1768.35     1998.81     36.65 o 
   7   1   4      719.17      684.84     21.80 o 
   8   1   4      757.63      796.22     19.53 o 
   9   1   4      160.01      174.88     15.01 o 
  10   1   4     3633.54     3807.27     67.51 o 
  11   1   4      265.04      256.05     20.70 o 
  12   1   4     8366.97     8533.66     63.80 o 
  13   1   4     2109.69     2276.91     48.96 o 
  14   1   4     1384.16     1421.12     54.86 o 
  15   1   4      489.14      445.44     58.85 o 
  16   1   4       24.03       22.66     57.26 o 
 -16   2   4       12.18      -28.24     53.48 o 
 -15   2   4       63.62      104.26     41.06 o 
 -14   2   4      654.49      633.07     43.83 o 
 -13   2   4      617.58      537.56     41.31 o 
 -12   2   4      175.05      160.49     26.99 o 
 -11   2   4      704.02      706.92     18.22 o 
 -10   2   4      380.41      369.94      8.70 o 
  -9   2   4        2.47        3.93      4.22 o 
  -8   2   4     1286.22     1373.94     27.07 o 
  -7   2   4     1296.68     1352.68     36.67 o 
  -6   2   4    30671.99    30786.52     93.95 o 
  -5   2   4    13476.00    13679.29     72.10 o 
  -4   2   4    41971.60    42075.35    154.31 o 
  -3   2   4      191.60      149.48      5.77 o 
  -2   2   4      169.49      154.77      7.11 o 
  -1   2   4     1186.43     1106.54     23.19 o 
   0   2   4    11264.34    12393.74    143.14 o 
   1   2   4    18816.56    19375.49    207.37 o 
   2   2   4     6310.21     6319.08     87.00 o 
   3   2   4    49375.06    51452.69    453.43 o 
   4   2   4     7189.97     7441.51    141.98 o 
   5   2   4    36500.05    36525.11    359.74 o 
   6   2   4     1413.21     1446.36     27.51 o 
   7   2   4      445.63      400.23     16.42 o 
   8   2   4      830.87      777.16     20.19 o 
   9   2   4      147.10      126.14     15.34 o 
  10   2   4      178.69      205.67     16.26 o 
  11   2   4       51.95       72.74     19.75 o 
  12   2   4        5.03        1.74     22.34 o 
  13   2   4      133.89      146.94     29.27 o 
  14   2   4        2.88      -11.43     36.18 o 
  15   2   4       17.80       71.41     50.30 o 
  16   2   4      162.44      227.41     78.41 o 
 -16   3   4     2029.81     2082.02     86.04 o 
 -15   3   4      867.71      794.72     63.24 o 
 -14   3   4     1360.43     1528.40     44.18 o 
 -13   3   4      315.58      345.26     30.72 o 
 -12   3   4     4322.67     4466.72     57.91 o 
 -11   3   4     5360.52     5435.78     79.01 o 
 -10   3   4      107.13      100.70     14.19 o 
  -9   3   4      666.36      622.50     15.87 o 
  -8   3   4      804.03      805.87     24.45 o 
  -7   3   4     1202.22     1319.05     20.54 o 
  -6   3   4      394.15      315.22     12.05 o 
  -5   3   4     5049.22     5042.71     32.13 o 
  -4   3   4     2529.46     2573.51     32.91 o 
  -3   3   4      208.78      198.39      9.51 o 
  -2   3   4      320.86      381.95     11.96 o 
  -1   3   4      951.57     1002.89     22.38 o 
   0   3   4      284.76      192.44     10.40 o 
   1   3   4     2406.39     2589.61     63.48 o 
   2   3   4      553.29      544.55     12.27 o 
   3   3   4     1839.53     1736.23     29.73 o 
   4   3   4    12973.73    14365.59    187.43 o 
   5   3   4     4276.05     4090.44     44.95 o 
   6   3   4     3253.10     3430.70     36.77 o 
   7   3   4     3157.14     3228.39     43.54 o 
   8   3   4     3061.02     2918.51     33.59 o 
   9   3   4     1223.98     1190.07     25.18 o 
  10   3   4     4777.86     5225.41     65.02 o 
  11   3   4     1705.60     1916.48     35.59 o 
  12   3   4     1130.52     1120.17     36.88 o 
  13   3   4     2524.13     2579.50     46.23 o 
  14   3   4      382.97      418.85     41.39 o 
  15   3   4      312.97      394.90     61.07 o 
 -16   4   4      392.67      431.38     64.43 o 
 -15   4   4       10.78        0.74     50.34 o 
 -14   4   4      385.83      434.41     31.93 o 
 -13   4   4       14.58        3.92     25.04 o 
 -12   4   4       50.96      109.82     25.93 o 
 -11   4   4     1286.82     1156.60     39.18 o 
 -10   4   4      231.57      238.77     18.43 o 
  -9   4   4     2759.03     2864.14     43.70 o 
  -8   4   4      240.80      272.29     13.72 o 
  -7   4   4     1222.31     1257.75     15.30 o 
  -6   4   4       72.20       77.64      7.85 o 
  -5   4   4      330.01      255.99     12.40 o 
  -4   4   4      794.26      807.25     22.78 o 
  -3   4   4    37679.63    36554.99    126.97 o 
  -2   4   4    56829.32    57169.89    165.20 o 
  -1   4   4     4104.31     3659.45     33.46 o 
   0   4   4    13632.83    13718.72    316.64 o 
   1   4   4     1177.53      985.82     18.65 o 
   2   4   4     1102.91     1015.58     21.88 o 
   3   4   4      231.08      300.02     10.00 o 
   4   4   4      324.75      281.64     13.66 o 
   5   4   4     1310.04     1280.49     18.34 o 
   6   4   4     2600.84     2731.84     28.01 o 
   7   4   4      474.00      498.65     11.34 o 
   8   4   4      159.03      195.48     17.52 o 
   9   4   4        6.31       15.28     16.93 o 
  10   4   4       38.98       19.32     21.16 o 
  11   4   4       41.79       49.53     31.05 o 
  12   4   4        0.20       -4.13     26.28 o 
  13   4   4       56.40       53.62     25.25 o 
  14   4   4       82.83       38.13     36.43 o 
  15   4   4      204.76      168.26     66.86 o 
 -16   5   4       32.03       46.20     53.80 o 
 -15   5   4       19.86       24.53     50.82 o 
 -14   5   4      203.41      217.81     29.98 o 
 -13   5   4      211.01      180.04     28.07 o 
 -12   5   4     2375.71     2537.02     46.23 o 
 -11   5   4      139.37      141.54     19.01 o 
 -10   5   4     4138.92     4123.03     45.63 o 
  -9   5   4        4.43       14.19      5.92 o 
  -8   5   4      264.09      292.85     12.63 o 
  -7   5   4        0.12        3.80     11.64 o 
  -6   5   4      323.66      363.01      9.30 o 
  -5   5   4      420.78      379.53     12.36 o 
  -4   5   4      369.90      330.97     18.60 o 
  -3   5   4      507.67      490.64     20.50 o 
  -2   5   4      289.48      254.72     23.79 o 
  -1   5   4        4.97       23.88      7.58 o 
   0   5   4        0.49        5.57     15.01 o 
   1   5   4     1185.54     1107.52     25.51 o 
   2   5   4      137.14      134.76     16.06 o 
   3   5   4      365.36      417.10     23.49 o 
   4   5   4       38.05       41.03     12.55 o 
   5   5   4      198.77      187.23     13.10 o 
   6   5   4     3604.86     3556.30     56.77 o 
   7   5   4      279.35      247.58     13.16 o 
   8   5   4     8138.31     8221.74    119.54 o 
   9   5   4      149.93      121.31     18.60 o 
  10   5   4      841.47      754.32     34.69 o 
  11   5   4        6.17        8.17     29.75 o 
  12   5   4       67.97       57.23     26.80 o 
  13   5   4      134.88      129.50     26.56 o 
  14   5   4      188.93      204.19     54.47 o 
 -16   6   4      416.22      370.11     61.48 o 
 -15   6   4      325.62      294.67     39.53 o 
 -14   6   4        3.12      -15.34     36.23 o 
 -13   6   4       44.07       61.21     24.92 o 
 -12   6   4       15.26       12.08     24.88 o 
 -11   6   4     2540.57     2227.54     42.18 o 
 -10   6   4       70.89       69.52     12.82 o 
  -9   6   4     1030.87      880.67     21.23 o 
  -8   6   4      318.09      290.76     16.37 o 
  -7   6   4       76.75       85.64      7.77 o 
  -6   6   4     4073.07     4003.40     31.80 o 
  -5   6   4    13977.57    14615.06    268.11 o 
  -4   6   4    18384.76    19218.88    150.63 o 
  -3   6   4     3342.49     3130.41     53.80 o 
  -2   6   4    18640.41    18321.75    116.45 o 
  -1   6   4      161.99      114.02     10.15 o 
   0   6   4     9283.54     8796.48     79.64 o 
   1   6   4      411.19      341.59     19.95 o 
   2   6   4      374.63      398.25     20.75 o 
   3   6   4      320.30      300.95     12.03 o 
   4   6   4      441.63      521.08     17.78 o 
   5   6   4     1293.83     1237.94     36.34 o 
   6   6   4      226.99      236.20     15.83 o 
   7   6   4     1144.05     1236.57     23.23 o 
   8   6   4        1.83       -1.30     12.88 o 
   9   6   4       10.84       -5.96     18.80 o 
  10   6   4        0.02       15.06     30.11 o 
  11   6   4      267.75      264.74     35.92 o 
  12   6   4       78.64       86.37     30.17 o 
  13   6   4       18.69       10.79     26.56 o 
 -16   7   4       50.94       60.75     53.04 o 
 -15   7   4      727.24      712.96     46.75 o 
 -14   7   4       27.72       20.78     37.06 o 
 -13   7   4       17.54       25.11     33.68 o 
 -12   7   4      309.92      217.72     34.42 o 
 -11   7   4     8110.24     8382.66    120.97 o 
 -10   7   4     1294.86     1245.91     26.91 o 
  -9   7   4     4743.51     4990.14     49.19 o 
  -8   7   4      674.65      619.94     14.35 o 
  -7   7   4      154.65      181.98     12.94 o 
  -6   7   4      421.18      491.47     17.18 o 
  -5   7   4       14.64        8.73     13.37 o 
  -4   7   4       51.04       63.89     14.01 o 
  -3   7   4        0.19        7.91     12.51 o 
  -2   7   4       31.23       31.43     12.04 o 
  -1   7   4      802.73      855.75     33.49 o 
   0   7   4      990.26      987.15     36.18 o 
   1   7   4      944.36      941.35     53.15 o 
   2   7   4       21.24       31.46      6.88 o 
   3   7   4      129.27      139.00     10.62 o 
   4   7   4        3.53       -0.92     11.22 o 
   5   7   4     1490.74     1474.27     45.57 o 
   6   7   4     4493.29     4351.23     98.80 o 
   7   7   4      883.51      976.45     35.63 o 
   8   7   4     4699.65     4600.45    109.39 o 
   9   7   4     2743.48     2787.75     74.12 o 
  10   7   4       16.39       29.28     34.31 o 
  11   7   4       28.08       34.95     35.94 o 
  12   7   4      166.64      138.86     38.59 o 
  13   7   4       16.01       23.61     32.65 o 
 -16   8   4       27.24       18.77     60.49 o 
 -15   8   4        3.66       31.59     37.41 o 
 -14   8   4        2.49       -5.61     34.78 o 
 -13   8   4       76.03       61.78     34.09 o 
 -12   8   4      114.52      166.15     27.37 o 
 -11   8   4      305.38      272.70     27.59 o 
 -10   8   4     1519.03     1491.28     33.29 o 
  -9   8   4      338.25      382.22     24.25 o 
  -8   8   4     5861.58     5951.33     69.60 o 
  -7   8   4      415.81      402.36     18.47 o 
  -6   8   4      813.06      817.59     22.45 o 
  -5   8   4     1178.23     1185.00     27.81 o 
  -4   8   4      364.20      329.82     24.47 o 
  -3   8   4     4858.28     4357.51     55.80 o 
  -2   8   4      299.95      364.97     17.54 o 
  -1   8   4    13192.23    12498.37    109.27 o 
   0   8   4     4113.13     4026.15     79.17 o 
   1   8   4     4021.67     3845.73     31.62 o 
   2   8   4     3045.13     3060.99     71.18 o 
   3   8   4      398.14      369.34     14.62 o 
   4   8   4       58.07       43.59     12.47 o 
   5   8   4      241.79      272.32     16.08 o 
   6   8   4     1802.54     1878.51     36.44 o 
   7   8   4      621.71      661.73     23.95 o 
   8   8   4      404.98      448.74     34.71 o 
   9   8   4       26.93       10.99     40.48 o 
  10   8   4       25.36       14.77     41.25 o 
  11   8   4       48.72       46.94     41.55 o 
  12   8   4       33.24       43.30     44.44 o 
  13   8   4      156.55      164.35     50.24 o 
 -15   9   4     1384.33     1408.48     62.73 o 
 -14   9   4      556.32      425.21     45.63 o 
 -13   9   4     2606.66     2584.36     64.44 o 
 -12   9   4      660.33      646.87     33.75 o 
 -11   9   4      541.59      606.71     33.47 o 
 -10   9   4     1328.41     1334.65     30.79 o 
  -9   9   4      215.68      216.78     25.92 o 
  -8   9   4     1563.75     1492.39     41.00 o 
  -7   9   4      438.02      420.65     21.69 o 
  -6   9   4     1120.50     1066.82     27.90 o 
  -5   9   4       98.28       89.61     17.99 o 
  -4   9   4        3.20       10.88     22.93 o 
  -3   9   4       27.12       32.33     14.89 o 
  -2   9   4      225.31      223.14     16.76 o 
  -1   9   4      342.43      305.88     17.24 o 
   0   9   4        5.30        5.97     22.66 o 
   1   9   4     2695.04     2807.94     30.03 o 
   2   9   4     5025.00     5074.82     39.33 o 
   3   9   4      505.76      520.41     18.14 o 
   4   9   4     4844.59     5378.61     53.76 o 
   5   9   4     1922.06     1965.63     43.94 o 
   6   9   4      677.86      723.98     29.22 o 
   7   9   4     1145.45     1177.70     34.74 o 
   8   9   4     3653.34     3509.08     85.12 o 
   9   9   4       59.33       21.24     40.62 o 
  10   9   4     1486.89     1312.91     66.83 o 
  11   9   4     1653.20     1570.65     72.65 o 
  12   9   4       40.40       49.68     47.56 o 
 -16  10   4       78.95      102.50     67.84 o 
 -15  10   4      455.20      574.85     52.35 o 
 -14  10   4      286.64      254.41     43.05 o 
 -13  10   4      171.26      213.88     43.67 o 
 -12  10   4        0.04        0.73     27.25 o 
 -11  10   4      425.63      382.06     30.62 o 
 -10  10   4      196.54      262.19     28.74 o 
  -9  10   4      469.54      535.19     33.61 o 
  -8  10   4     8824.86     9371.99    110.65 o 
  -7  10   4      638.76      576.14     26.16 o 
  -6  10   4    23002.34    23305.01    172.16 o 
  -5  10   4      783.72      746.69     28.83 o 
  -4  10   4     1214.05     1200.25     38.69 o 
  -3  10   4       16.50       12.66     15.89 o 
  -2  10   4      284.00      277.24     18.99 o 
  -1  10   4      618.21      621.82     22.15 o 
   0  10   4     2006.12     2069.11     47.91 o 
   1  10   4     8574.67     8855.13     55.36 o 
   2  10   4       16.92       17.47     10.98 o 
   3  10   4     4445.97     4529.09     45.60 o 
   4  10   4      236.99      242.97     31.27 o 
   5  10   4      271.03      269.70     30.10 o 
   6  10   4       69.27       93.07     22.87 o 
   7  10   4       10.13        4.07     28.31 o 
   8  10   4        6.44       21.99     37.96 o 
   9  10   4       23.03       32.55     41.24 o 
  10  10   4       37.30       37.94     46.84 o 
  11  10   4       14.10       31.27     50.81 o 
 -15  11   4     1168.78     1233.74     59.81 o 
 -14  11   4     1446.45     1583.71     63.01 o 
 -13  11   4       15.30       24.36     45.93 o 
 -12  11   4       25.51       35.21     31.55 o 
 -11  11   4        6.62       19.32     38.06 o 
 -10  11   4      313.41      323.33     32.62 o 
  -9  11   4      294.55      300.73     30.91 o 
  -8  11   4      407.33      404.01     24.80 o 
  -7  11   4      134.80      139.58     22.42 o 
  -6  11   4       68.61       94.12     22.65 o 
  -5  11   4      502.92      502.26     28.26 o 
  -4  11   4       79.98       53.62     26.99 o 
  -3  11   4      675.00      662.49     36.14 o 
  -2  11   4      847.89      774.64     36.55 o 
  -1  11   4      272.37      338.34     33.78 o 
   0  11   4      863.43      861.20     39.14 o 
   1  11   4      644.97      665.71     20.26 o 
   2  11   4     3414.59     3548.00     79.05 o 
   3  11   4     2277.08     2280.76     54.51 o 
   4  11   4      139.06      138.83     29.08 o 
   5  11   4        8.03       20.34     27.35 o 
   6  11   4      287.25      338.15     29.50 o 
   7  11   4       42.27       21.45     31.79 o 
   8  11   4      634.41      661.39     56.07 o 
   9  11   4      723.61      662.39     69.14 o 
  10  11   4      609.15      614.10     60.72 o 
 -15  12   4       28.37       33.07     75.74 o 
 -14  12   4       45.46       24.76     54.83 o 
 -13  12   4        4.08      -18.02     49.50 o 
 -12  12   4       75.85       42.40     34.64 o 
 -11  12   4        2.80        9.22     40.53 o 
 -10  12   4      576.75      683.54     39.75 o 
  -9  12   4        7.60       14.82     30.37 o 
  -8  12   4      722.76      634.15     38.07 o 
  -7  12   4     1662.39     1595.39     39.09 o 
  -6  12   4     1158.30     1133.13     44.48 o 
  -5  12   4     1224.65     1145.05     36.06 o 
  -4  12   4        7.78       -3.39     23.88 o 
  -3  12   4     1182.45     1052.55     44.17 o 
  -2  12   4       33.40       24.17     28.50 o 
  -1  12   4      361.83      295.37     34.41 o 
   0  12   4      911.42      857.51     42.22 o 
   1  12   4      665.28      639.85     40.55 o 
   2  12   4     2055.03     1939.34     55.36 o 
   3  12   4      447.50      460.00     38.97 o 
   4  12   4       17.98       38.23     30.00 o 
   5  12   4        0.21       -3.57     30.72 o 
   6  12   4      108.73      120.80     35.87 o 
   7  12   4       10.47       18.99     33.19 o 
   8  12   4        6.76        1.21     50.42 o 
   9  12   4       21.25       68.75     52.06 o 
 -14  13   4      179.29      180.91     56.82 o 
 -13  13   4       79.87       80.44     53.96 o 
 -12  13   4      200.63      240.08     42.77 o 
 -11  13   4       13.99       32.94     42.68 o 
 -10  13   4      186.45      260.20     41.60 o 
  -9  13   4        4.79       -8.95     33.24 o 
  -8  13   4      589.38      595.62     41.13 o 
  -7  13   4      476.68      486.58     30.77 o 
  -6  13   4       88.25       88.14     26.76 o 
  -5  13   4       38.24       33.97     25.82 o 
  -4  13   4      186.58      201.78     29.49 o 
  -3  13   4        8.77       16.20     32.73 o 
  -2  13   4      164.42      152.28     33.45 o 
  -1  13   4       45.33       38.16     31.69 o 
   0  13   4        9.02        9.82     33.25 o 
   1  13   4      589.57      603.70     43.07 o 
   2  13   4       67.49       62.48     33.05 o 
   3  13   4      843.24      823.70     46.72 o 
   4  13   4       95.46       71.61     33.83 o 
   5  13   4        5.31       13.74     32.30 o 
   6  13   4      203.95      213.05     40.40 o 
   7  13   4      401.46      456.21     56.97 o 
   8  13   4       70.97       87.63     50.78 o 
 -13  14   4      180.95      142.63     41.30 o 
 -12  14   4      305.27      386.07     56.69 o 
 -11  14   4      359.33      349.12     53.78 o 
 -10  14   4      302.85      306.04     40.35 o 
  -9  14   4      536.88      592.62     42.97 o 
  -8  14   4        6.38       -1.56     37.12 o 
  -7  14   4      319.53      371.07     32.19 o 
  -6  14   4     2489.63     2301.46     51.19 o 
  -5  14   4       81.70       73.65     29.37 o 
  -4  14   4     3071.42     3148.43     59.55 o 
  -3  14   4      475.58      456.20     32.90 o 
  -2  14   4      664.94      673.70     47.93 o 
  -1  14   4      532.58      487.59     43.95 o 
   0  14   4       66.60       75.35     37.10 o 
   1  14   4      491.92      528.55     45.10 o 
   2  14   4       16.63        3.86     34.91 o 
   3  14   4      907.42      990.80     50.39 o 
   4  14   4        8.84       38.73     37.25 o 
   5  14   4      105.99      167.01     49.33 o 
   6  14   4        0.76       28.05     41.27 o 
   7  14   4       39.10      -17.30     66.80 o 
 -12  15   4      130.85      117.46     51.48 o 
 -11  15   4     1320.28     1357.84     77.79 o 
 -10  15   4      136.12      165.48     56.45 o 
  -9  15   4      334.57      265.20     44.26 o 
  -8  15   4        5.15       21.95     34.70 o 
  -7  15   4       12.47       -0.96     37.89 o 
  -6  15   4       90.04       73.06     31.28 o 
  -5  15   4      386.77      422.19     38.23 o 
  -4  15   4      613.08      585.26     40.99 o 
  -3  15   4       21.95       10.22     32.31 o 
  -2  15   4     1500.09     1559.00     58.84 o 
  -1  15   4       92.74       91.55     36.60 o 
   0  15   4      303.08      292.22     41.29 o 
   1  15   4       12.01       19.14     37.27 o 
   2  15   4      168.13      171.06     40.54 o 
   3  15   4     1210.73     1206.49     57.69 o 
   4  15   4      647.85      580.42     49.47 o 
   5  15   4     4688.06     5143.56    371.40 o 
   6  15   4       46.15       29.59     87.05 o 
 -11  16   4      636.88      739.46     92.20 o 
 -10  16   4     1484.44     1585.51     81.74 o 
  -9  16   4     1186.75     1173.03     57.61 o 
  -8  16   4        2.59      -10.14     39.73 o 
  -7  16   4       54.52       66.33     40.43 o 
  -6  16   4      847.35      899.08     45.13 o 
  -5  16   4     2610.67     2786.82     63.42 o 
  -4  16   4     2294.96     2328.73     58.63 o 
  -3  16   4     4631.44     5087.76     78.68 o 
  -2  16   4     1233.46     1221.87     51.91 o 
  -1  16   4      770.78      890.96     55.91 o 
   0  16   4       85.63       57.69     38.43 o 
   1  16   4       99.74      139.62     41.34 o 
   2  16   4       20.59       34.06     36.96 o 
   3  16   4      131.10      133.69     40.77 o 
   4  16   4      279.80      253.82     87.88 o 
  -9  17   4       68.41       56.31     74.03 o 
  -8  17   4       42.19       -0.77     56.23 o 
  -7  17   4       10.75       11.72     43.44 o 
  -6  17   4       25.46       29.85     42.79 o 
  -5  17   4       25.41       13.22     34.95 o 
  -4  17   4      126.68       97.28     35.43 o 
  -3  17   4      415.58      389.65     44.50 o 
  -2  17   4       53.48      109.97     40.84 o 
  -1  17   4      357.45      362.74     42.90 o 
   0  17   4      363.74      473.29     41.50 o 
   1  17   4       16.54       25.88     54.26 o 
   2  17   4      174.34      169.94     56.95 o 
  -6  18   4      151.09      207.10     87.67 o 
  -5  18   4       21.65       12.84     48.25 o 
  -4  18   4      517.59      535.12     63.05 o 
  -3  18   4      214.08      219.00     76.01 o 
  -2  18   4      144.60      164.61     58.27 o 
   3 -18   5       12.72       -2.04     48.67 o 
   4 -18   5      141.64      138.52     45.01 o 
   5 -18   5       24.44        0.59     46.62 o 
   6 -18   5      152.06      101.09     49.45 o 
   7 -18   5        2.99      -10.58     49.82 o 
  -2 -17   5      808.38      837.75     67.89 o 
  -1 -17   5      301.32      241.36     54.21 o 
   0 -17   5      647.94      703.44     47.06 o 
   1 -17   5      356.33      320.08     43.20 o 
   2 -17   5      482.92      472.30     48.37 o 
   3 -17   5      129.27      149.26     39.14 o 
   4 -17   5      677.24      722.28     50.42 o 
   5 -17   5     2148.72     2129.39     66.86 o 
   6 -17   5      766.02      729.38     50.53 o 
   7 -17   5     1389.01     1337.90     59.86 o 
   8 -17   5     1535.17     1346.30     52.69 o 
   9 -17   5     1031.11      975.71     68.15 o 
  -4 -16   5       23.73       56.59     51.99 o 
  -3 -16   5      124.65      162.59     38.66 o 
  -2 -16   5       18.47       15.06     35.24 o 
  -1 -16   5      953.70      951.56     45.91 o 
   0 -16   5      122.15      150.88     39.29 o 
   1 -16   5      248.74      228.30     38.93 o 
   2 -16   5      426.67      488.96     42.17 o 
   3 -16   5       48.47       61.70     36.51 o 
   4 -16   5      289.04      308.78     40.36 o 
   5 -16   5       82.48       58.82     38.19 o 
   6 -16   5      460.52      422.13     43.13 o 
   7 -16   5       30.44       33.83     35.54 o 
   8 -16   5      318.57      300.11     42.59 o 
   9 -16   5       10.21      -21.93     39.58 o 
  10 -16   5       27.78        1.50     38.26 o 
  11 -16   5      106.69      129.92     69.76 o 
  -6 -15   5       29.27        9.98     81.61 o 
  -5 -15   5       48.55       44.90     32.63 o 
  -4 -15   5      253.87      243.18     31.51 o 
  -3 -15   5       27.32       23.62     26.73 o 
  -2 -15   5      111.07      120.71     33.06 o 
  -1 -15   5       61.76       69.76     33.62 o 
   0 -15   5       92.81      113.14     33.87 o 
   1 -15   5     1527.91     1484.54     52.84 o 
   2 -15   5        0.42       -7.74     34.78 o 
   3 -15   5     2062.42     2058.01     60.06 o 
   4 -15   5       52.86       89.83     35.53 o 
   5 -15   5       22.27       13.95     34.11 o 
   6 -15   5      197.56      209.89     36.61 o 
   7 -15   5        8.41       19.65     33.80 o 
   8 -15   5        7.15       -2.99     33.29 o 
   9 -15   5      206.97      207.26     36.97 o 
  10 -15   5      351.00      389.39     40.29 o 
  11 -15   5        0.56       22.10     69.91 o 
  12 -15   5      109.98      178.83     50.09 o 
  -7 -14   5      200.26      220.38     56.82 o 
  -6 -14   5      667.74      606.84     42.69 o 
  -5 -14   5      249.39      208.67     31.56 o 
  -4 -14   5       96.20      115.92     27.49 o 
  -3 -14   5        9.51        7.68     27.24 o 
  -2 -14   5       10.57        5.71     32.47 o 
  -1 -14   5      111.51       83.16     32.90 o 
   0 -14   5       15.85       27.98     33.48 o 
   1 -14   5      638.52      568.37     40.14 o 
   2 -14   5     2504.81     2536.42     60.40 o 
   3 -14   5     1524.29     1462.05     50.97 o 
   4 -14   5      815.70      766.01     45.43 o 
   5 -14   5        8.90       -4.74     30.43 o 
   6 -14   5      101.06       98.08     32.30 o 
   7 -14   5       60.60       51.12     32.25 o 
   8 -14   5      571.05      603.53     34.92 o 
   9 -14   5       67.49       62.47     28.14 o 
  10 -14   5      323.80      337.06     28.97 o 
  11 -14   5      410.97      362.47     39.43 o 
  12 -14   5       83.10       57.16     46.55 o 
  13 -14   5      503.19      353.81     56.29 o 
  -9 -13   5       26.22      -16.65     49.08 o 
  -8 -13   5      108.26      121.69     35.96 o 
  -7 -13   5        1.13       -1.08     34.64 o 
  -6 -13   5       39.49       51.61     31.53 o 
  -5 -13   5      357.55      366.19     32.10 o 
  -4 -13   5      608.22      523.72     32.43 o 
  -3 -13   5      285.60      281.09     28.34 o 
  -2 -13   5       20.53       18.40     29.76 o 
  -1 -13   5      137.03      142.36     31.58 o 
   0 -13   5      338.53      263.62     34.03 o 
   1 -13   5      738.21      664.93     40.58 o 
   2 -13   5     2838.16     2875.63     60.83 o 
   3 -13   5     1000.02      985.78     43.04 o 
   4 -13   5     3138.85     2810.41     59.97 o 
   5 -13   5        2.89        3.38     20.63 o 
   6 -13   5      217.74      238.10     25.01 o 
   7 -13   5        9.38       15.41     24.32 o 
   8 -13   5       38.04       65.55     26.04 o 
   9 -13   5      678.41      644.80     35.28 o 
  10 -13   5      617.79      616.90     34.48 o 
  11 -13   5     1967.95     2097.06    109.60 o 
  12 -13   5       26.65       20.10     47.33 o 
  13 -13   5      186.49      130.74     47.68 o 
  14 -13   5       45.94       40.71     77.01 o 
 -10 -12   5      103.68      120.17     48.14 o 
  -9 -12   5       33.32       30.37     31.48 o 
  -8 -12   5     1980.21     2053.21     73.72 o 
  -7 -12   5      331.25      270.38     36.46 o 
  -6 -12   5     3170.25     3208.05     61.25 o 
  -5 -12   5     2232.91     2226.70     46.05 o 
  -4 -12   5      622.67      528.10     30.51 o 
  -3 -12   5      630.22      720.87     34.74 o 
  -2 -12   5      271.18      232.25     31.37 o 
  -1 -12   5      306.23      286.03     32.23 o 
   0 -12   5     1007.55     1012.43     42.86 o 
   1 -12   5     2421.53     2441.74     74.08 o 
   2 -12   5       84.01       91.50     31.37 o 
   3 -12   5      702.60      648.72     24.71 o 
   4 -12   5      513.50      521.40     25.36 o 
   5 -12   5      145.71      145.26     22.40 o 
   6 -12   5        5.56        4.05     23.05 o 
   7 -12   5        0.48        2.74     23.32 o 
   8 -12   5      560.07      561.24     31.52 o 
   9 -12   5     1905.13     1844.08     39.95 o 
  10 -12   5      986.07     1050.00     37.09 o 
  11 -12   5      541.77      568.29     33.34 o 
  12 -12   5     1547.75     1637.96     55.25 o 
  13 -12   5       47.61       49.46     46.34 o 
  14 -12   5      498.17      440.09     63.97 o 
  15 -12   5      289.18      195.55     82.78 o 
 -11 -11   5       23.02       52.32     51.31 o 
 -10 -11   5        1.67        6.81     39.93 o 
  -9 -11   5        3.64       13.02     34.13 o 
  -8 -11   5       29.70       44.38     31.99 o 
  -7 -11   5       33.79       51.23     32.19 o 
  -6 -11   5       47.98       64.06     30.02 o 
  -5 -11   5       36.03       13.77     23.52 o 
  -4 -11   5      659.40      664.88     29.97 o 
  -3 -11   5      527.49      560.56     32.69 o 
  -2 -11   5       13.13       30.61     27.90 o 
  -1 -11   5      658.87      653.27     35.44 o 
   0 -11   5      282.11      286.11     32.38 o 
   1 -11   5     5186.67     5174.70    123.65 o 
   2 -11   5      307.12      360.90     18.03 o 
   3 -11   5    14298.56    15114.59    288.22 o 
   4 -11   5       26.36       14.38     19.11 o 
   5 -11   5     2919.39     2992.05     79.84 o 
   6 -11   5     2258.71     2252.44     60.62 o 
   7 -11   5      100.37      105.12     23.75 o 
   8 -11   5     2840.98     2911.73     49.25 o 
   9 -11   5       55.76       57.35     24.17 o 
  10 -11   5     4852.66     5171.74    114.74 o 
  11 -11   5      592.99      551.90     32.04 o 
  12 -11   5      214.84      264.71     30.18 o 
  13 -11   5       12.42      -11.54     43.10 o 
  14 -11   5      881.49      753.93     50.77 o 
  15 -11   5      740.15      858.37     69.30 o 
 -11 -10   5     2078.96     2108.32     59.86 o 
 -10 -10   5      207.42      196.40     36.51 o 
  -9 -10   5      800.57      715.92     36.86 o 
  -8 -10   5       34.83       54.11     26.74 o 
  -7 -10   5      504.04      562.01     32.16 o 
  -6 -10   5      892.29      853.24     35.70 o 
  -5 -10   5      337.73      360.13     30.37 o 
  -4 -10   5     7696.02     7703.01     84.60 o 
  -3 -10   5     1155.38     1120.77     26.21 o 
  -2 -10   5     3235.09     3155.52     94.81 o 
  -1 -10   5     3677.98     3474.29     93.61 o 
   0 -10   5      149.57      156.97     24.98 o 
   1 -10   5       72.98       92.03     10.02 o 
   2 -10   5        2.62       -0.88     13.62 o 
   3 -10   5       26.86       32.26     16.65 o 
   4 -10   5       15.27       24.20     18.87 o 
   5 -10   5        9.34       12.60     19.57 o 
   6 -10   5       77.94      139.20     22.18 o 
   7 -10   5      137.03      114.69     21.62 o 
   8 -10   5       22.33       18.88     21.07 o 
   9 -10   5       11.87       10.99     21.44 o 
  10 -10   5     2002.55     2096.24     55.75 o 
  11 -10   5      487.50      546.43     30.62 o 
  12 -10   5      963.24     1029.72     36.19 o 
  13 -10   5       18.64       16.61     34.16 o 
  14 -10   5     1643.70     1791.59     60.94 o 
  15 -10   5      554.37      508.37     46.58 o 
 -12  -9   5      207.94      223.25     46.16 o 
 -11  -9   5      126.84      136.68     36.36 o 
 -10  -9   5        0.51       -6.93     33.25 o 
  -9  -9   5        0.24      -16.82     26.67 o 
  -8  -9   5       77.54       72.38     24.84 o 
  -7  -9   5      109.79      109.38     25.48 o 
  -6  -9   5     1366.44     1316.45     34.95 o 
  -5  -9   5       17.14       16.60     22.75 o 
  -4  -9   5     4782.56     4626.36     57.93 o 
  -3  -9   5      440.33      438.72     19.03 o 
  -2  -9   5     5621.06     5513.50     82.16 o 
  -1  -9   5     1599.81     1666.14     50.65 o 
   0  -9   5      344.23      367.19     27.56 o 
   1  -9   5      795.22      700.48     17.54 o 
   2  -9   5       95.18      100.69     14.69 o 
   3  -9   5     4637.51     4397.65     81.75 o 
   4  -9   5     1333.05     1364.84     44.82 o 
   5  -9   5     5389.54     4848.68     50.78 o 
   6  -9   5     3597.76     3414.27     45.42 o 
   7  -9   5     6651.76     7022.94    115.95 o 
   8  -9   5      245.69      261.78     23.16 o 
   9  -9   5      858.31      939.57     30.04 o 
  10  -9   5     1675.07     1744.11     37.90 o 
  11  -9   5     1488.54     1435.09     33.95 o 
  12  -9   5      141.20      184.33     23.17 o 
  13  -9   5      259.27      268.86     37.53 o 
  14  -9   5      197.26      172.15     43.04 o 
  15  -9   5       29.41       31.80     38.51 o 
  16  -9   5       84.73       81.35     48.52 o 
 -13  -8   5       12.89       18.27     77.40 o 
 -12  -8   5      963.98      914.33     54.49 o 
 -11  -8   5        0.47      -13.49     36.38 o 
 -10  -8   5     1110.50     1114.03     59.50 o 
  -9  -8   5      118.38       90.32     26.90 o 
  -8  -8   5      312.91      279.55     21.15 o 
  -7  -8   5       77.43       35.83     21.70 o 
  -6  -8   5       64.52       64.88     21.46 o 
  -5  -8   5      710.45      649.21     26.58 o 
  -4  -8   5      129.70      128.08      8.58 o 
  -3  -8   5     3575.06     3473.04     76.93 o 
  -2  -8   5       66.90       83.80     14.47 o 
  -1  -8   5     2240.91     2142.98     36.42 o 
   0  -8   5     1142.79     1047.97     17.07 o 
   1  -8   5       18.03       24.64     15.76 o 
   2  -8   5       19.22       23.71     22.33 o 
   3  -8   5       72.64       79.98     22.77 o 
   4  -8   5      571.19      647.88     28.33 o 
   5  -8   5     1503.31     1496.55     27.21 o 
   6  -8   5      668.82      675.20     29.27 o 
   7  -8   5       71.95       85.59      6.36 o 
   8  -8   5     1871.52     1746.05     31.66 o 
   9  -8   5       82.37       99.12     19.06 o 
  10  -8   5       17.35       14.36     18.44 o 
  11  -8   5     1074.36     1017.97     28.15 o 
  12  -8   5     1104.90     1135.56     29.80 o 
  13  -8   5     1150.48     1241.66     36.56 o 
  14  -8   5      135.29      123.94     33.10 o 
  15  -8   5     2150.20     2264.65     83.82 o 
  16  -8   5       85.19      127.14     40.01 o 
 -13  -7   5       37.13       53.28     53.59 o 
 -12  -7   5        1.48        9.93     36.31 o 
 -11  -7   5       43.45       41.57     36.88 o 
 -10  -7   5      406.51      360.01     39.99 o 
  -9  -7   5      242.15      221.52     27.50 o 
  -8  -7   5       17.47        5.67     18.21 o 
  -7  -7   5       56.70       50.12     22.53 o 
  -6  -7   5       30.86       31.84     19.52 o 
  -5  -7   5     1204.64     1154.13     32.53 o 
  -4  -7   5     1713.53     1724.46     18.61 o 
  -3  -7   5     1359.76     1240.43     21.26 o 
  -2  -7   5     6123.80     5841.98     64.16 o 
  -1  -7   5     1727.46     1651.47     25.33 o 
   0  -7   5     1648.07     1472.68     29.16 o 
   1  -7   5      612.17      561.69     17.80 o 
   2  -7   5     2847.36     2988.50     48.86 o 
   3  -7   5      335.92      383.91     18.35 o 
   4  -7   5      222.65      280.29     16.62 o 
   5  -7   5     4950.25     4706.58     68.34 o 
   6  -7   5     1393.19     1295.17     28.50 o 
   7  -7   5     4746.87     4353.05     99.88 o 
   8  -7   5      612.52      596.55     27.31 o 
   9  -7   5        1.11       -4.43     18.35 o 
  10  -7   5       44.40       59.70     17.31 o 
  11  -7   5       30.87       33.14     18.30 o 
  12  -7   5       49.93       59.98     22.31 o 
  13  -7   5      277.87      212.72     31.43 o 
  14  -7   5      165.18      155.34     32.12 o 
  15  -7   5       43.98       56.49     32.88 o 
  16  -7   5       13.99       -1.08     35.11 o 
 -14  -6   5      140.20      148.05     75.10 o 
 -13  -6   5      111.84      153.55     55.63 o 
 -12  -6   5      856.21      942.17     47.52 o 
 -11  -6   5     1452.51     1410.66     51.53 o 
 -10  -6   5      133.22       74.86     24.57 o 
  -9  -6   5     1529.76     1514.27     38.10 o 
  -8  -6   5      290.87      313.82     20.33 o 
  -7  -6   5        6.45       15.70     21.29 o 
  -6  -6   5     1006.65      929.17     28.75 o 
  -5  -6   5       27.70       38.53     22.24 o 
  -4  -6   5      821.14      788.30     13.23 o 
  -3  -6   5      728.91      635.67     12.65 o 
  -2  -6   5     5632.17     5501.59     64.12 o 
  -1  -6   5      460.30      502.57     15.55 o 
   0  -6   5       13.75       13.56     11.68 o 
   1  -6   5      807.72      705.89     25.31 o 
   2  -6   5      158.75      151.84     16.85 o 
   3  -6   5     1250.76     1156.51     25.03 o 
   4  -6   5        7.18        7.29     12.23 o 
   5  -6   5      556.60      557.59     21.77 o 
   6  -6   5       71.21       49.26     16.62 o 
   7  -6   5     1569.01     1512.35     36.81 o 
   8  -6   5      126.73      106.84     18.40 o 
   9  -6   5     1580.87     1367.75     27.52 o 
  10  -6   5      891.72     1018.49     26.39 o 
  11  -6   5      132.28      154.28     18.10 o 
  12  -6   5     2522.12     2354.54     56.53 o 
  13  -6   5      205.08      189.92     29.89 o 
  14  -6   5     3108.85     2926.58     57.83 o 
  15  -6   5        9.60       12.38     32.03 o 
  16  -6   5      633.08      689.47     42.49 o 
 -14  -5   5        1.26      -38.90     53.62 o 
 -13  -5   5       16.01       57.51     48.02 o 
 -12  -5   5      117.05      112.05     27.83 o 
 -11  -5   5       77.01       65.72     26.61 o 
 -10  -5   5      250.15      255.04     22.34 o 
  -9  -5   5      542.30      561.17     19.99 o 
  -8  -5   5       80.61       68.86     16.13 o 
  -7  -5   5     4546.52     4594.58     76.88 o 
  -6  -5   5      176.75      153.23     15.46 o 
  -5  -5   5     2651.14     2656.76     48.55 o 
  -4  -5   5        4.60       13.15     11.68 o 
  -3  -5   5      606.78      513.00     10.89 o 
  -2  -5   5    14182.54    14654.85    200.78 o 
  -1  -5   5      293.45      427.94     11.72 o 
   0  -5   5    64425.36    68083.87    751.40 o 
   1  -5   5       93.66       73.13      9.80 o 
   2  -5   5    28668.29    28506.48    327.00 o 
   3  -5   5    12725.53    12564.12    132.23 o 
   4  -5   5     4290.16     3808.88     67.48 o 
   5  -5   5       12.88       33.88     13.49 o 
   6  -5   5     4391.39     4338.92     40.59 o 
   7  -5   5     5886.68     5751.75     47.13 o 
   8  -5   5      164.64      164.60     16.20 o 
   9  -5   5     7095.11     7031.28    108.62 o 
  10  -5   5      999.30      918.72     29.01 o 
  11  -5   5     1582.83     1497.44     29.78 o 
  12  -5   5      397.13      397.19     30.50 o 
  13  -5   5        0.90       14.36     27.87 o 
  14  -5   5       98.83       70.90     31.57 o 
  15  -5   5       10.92       18.65     30.66 o 
  16  -5   5       17.79       16.99     33.06 o 
 -15  -4   5      563.38      490.53     80.15 o 
 -14  -4   5      302.07      218.67     52.64 o 
 -13  -4   5      376.53      391.36     40.63 o 
 -12  -4   5      112.81       54.67     24.72 o 
 -11  -4   5      730.65      752.84     32.48 o 
 -10  -4   5     3677.73     3590.23     42.28 o 
  -9  -4   5    14650.58    14327.94     89.28 o 
  -8  -4   5    13418.81    13331.73    124.71 o 
  -7  -4   5    12783.28    13409.61    227.36 o 
  -6  -4   5     1471.06     1463.21     35.97 o 
  -5  -4   5     2309.87     2129.45     43.79 o 
  -4  -4   5      195.74      223.34      7.05 o 
  -3  -4   5     2609.64     2799.96     31.56 o 
  -2  -4   5      974.01     1085.28     17.35 o 
  -1  -4   5     8040.01     8620.78    110.63 o 
   0  -4   5      487.87      414.46     10.21 o 
   1  -4   5     2649.97     2601.78     24.13 o 
   2  -4   5     1687.50     1610.60     23.41 o 
   3  -4   5     1417.19     1661.73     31.05 o 
   4  -4   5      755.61      711.19     20.85 o 
   5  -4   5      127.73       98.72     13.60 o 
   6  -4   5     3540.28     3456.55     59.18 o 
   7  -4   5     4842.65     4678.90     44.01 o 
   8  -4   5     2687.14     2711.21     34.97 o 
   9  -4   5     5712.84     5836.67     92.42 o 
  10  -4   5     2304.99     2384.37     53.27 o 
  11  -4   5     4801.73     5059.28     67.01 o 
  12  -4   5      148.75      152.10     30.10 o 
  13  -4   5      880.73      723.12     35.33 o 
  14  -4   5     2036.54     2257.95     52.41 o 
  15  -4   5      351.65      286.85     34.31 o 
  16  -4   5      969.77     1106.28     45.48 o 
 -15  -3   5      195.01      199.81     43.04 o 
 -14  -3   5       45.39       51.75     40.17 o 
 -13  -3   5        7.63        2.59     35.43 o 
 -12  -3   5       92.07       55.94     24.21 o 
 -11  -3   5      241.29      231.55     25.85 o 
 -10  -3   5      212.57      183.71     24.46 o 
  -9  -3   5      416.09      446.16     13.16 o 
  -8  -3   5     3994.14     4035.13     47.00 o 
  -7  -3   5       42.53       27.28      7.07 o 
  -6  -3   5     2898.18     2792.09     36.42 o 
  -5  -3   5       18.05       12.56      6.96 o 
  -4  -3   5      448.04      482.29     13.08 o 
  -3  -3   5     6210.41     6455.01     77.72 o 
  -2  -3   5     1198.28     1140.83     18.60 o 
  -1  -3   5    12048.94    12763.35    154.16 o 
   0  -3   5     2204.41     2814.78     33.69 o 
   1  -3   5    52757.29    54632.30    459.66 o 
   2  -3   5      952.67      914.11     13.10 o 
   3  -3   5     8075.82     8784.73    128.11 o 
   4  -3   5      258.92      237.36     10.32 o 
   5  -3   5     1277.62     1315.39     29.39 o 
   6  -3   5     2194.94     2150.59     33.47 o 
   7  -3   5     1846.55     1614.34     30.33 o 
   8  -3   5     5420.16     5218.40     90.13 o 
   9  -3   5      492.10      474.25     18.94 o 
  10  -3   5     2302.64     2383.09     56.92 o 
  11  -3   5      175.60      148.57     28.04 o 
  12  -3   5       77.37       38.58     27.00 o 
  13  -3   5       55.50       42.83     26.37 o 
  14  -3   5      305.49      332.19     35.84 o 
  15  -3   5      331.75      291.86     34.65 o 
  16  -3   5       51.62       38.35     40.98 o 
 -16  -2   5      150.47      160.07     51.33 o 
 -15  -2   5      498.66      501.26     49.10 o 
 -14  -2   5      304.78      343.84     42.84 o 
 -13  -2   5      387.09      440.57     40.86 o 
 -12  -2   5      132.70      139.85     34.03 o 
 -11  -2   5      126.77      121.87     21.58 o 
 -10  -2   5       96.24       93.43     20.94 o 
  -9  -2   5     1562.05     1546.96     38.44 o 
  -8  -2   5     3127.81     3280.50     51.41 o 
  -7  -2   5      444.21      475.47     11.21 o 
  -6  -2   5      285.62      146.65      8.03 o 
  -5  -2   5      983.46     1087.59     22.21 o 
  -4  -2   5      617.13      725.54     15.48 o 
  -3  -2   5       46.35       67.12      5.40 o 
  -2  -2   5      363.75      414.79      7.10 o 
  -1  -2   5      784.35      853.80      9.17 o 
   0  -2   5      501.99      573.81      7.79 o 
   1  -2   5       11.77        1.71      6.89 o 
   2  -2   5      168.08      121.65      7.09 o 
   3  -2   5      441.27      415.11      8.00 o 
   4  -2   5      216.03      258.93      8.26 o 
   5  -2   5        5.56       37.72      6.33 o 
   6  -2   5       71.21       74.07     12.24 o 
   7  -2   5      128.09      133.55      8.13 o 
   8  -2   5     3487.77     3576.20     37.03 o 
   9  -2   5     2909.25     3166.43     39.92 o 
  10  -2   5     1418.72     1315.13     25.46 o 
  11  -2   5      790.47      720.57     22.98 o 
  12  -2   5       86.56      103.57     28.49 o 
  13  -2   5      280.89      301.49     29.37 o 
  14  -2   5      145.49      121.03     29.97 o 
  15  -2   5     1363.30     1315.19     46.62 o 
  16  -2   5       17.23       41.59     38.33 o 
 -16  -1   5      352.12      336.36     54.48 o 
 -15  -1   5       63.42       63.00     38.63 o 
 -14  -1   5      302.03      320.32     40.39 o 
 -13  -1   5      169.72      174.03     37.06 o 
 -12  -1   5        0.35       -9.47     32.41 o 
 -11  -1   5      124.28      107.99     21.50 o 
 -10  -1   5       36.59       55.60     18.39 o 
  -9  -1   5        1.63        2.66      3.75 o 
  -8  -1   5       32.67       54.86      5.95 o 
  -7  -1   5      114.54      135.74      8.69 o 
  -6  -1   5      215.87      155.66      8.98 o 
  -5  -1   5       57.08       29.42      9.79 o 
  -4  -1   5     3767.57     3814.26     83.29 o 
  -3  -1   5      546.29      653.39      7.11 o 
  -2  -1   5      836.69      840.03     13.60 o 
  -1  -1   5      222.30      187.56      6.14 o 
   0  -1   5     2584.83     3045.23     38.33 o 
   1  -1   5     4447.96     5001.65     61.60 o 
   2  -1   5      439.44      441.79      8.18 o 
   3  -1   5     2464.73     2262.54     33.65 o 
   4  -1   5        6.29       19.58      6.85 o 
   5  -1   5     4179.35     4069.91     62.70 o 
   6  -1   5     2168.53     2357.43     24.89 o 
   7  -1   5     1267.95     1294.67     26.89 o 
   8  -1   5      103.38       81.93     18.47 o 
   9  -1   5      124.79      106.55     12.52 o 
  10  -1   5       83.07       82.91     12.84 o 
  11  -1   5      369.32      372.14     22.02 o 
  12  -1   5      277.44      241.17     30.76 o 
  13  -1   5       97.64       83.93     30.73 o 
  14  -1   5        0.69      -15.63     28.48 o 
  15  -1   5       40.83       43.30     36.86 o 
  16  -1   5      136.70      118.69     53.01 o 
 -16   0   5       26.87       42.87     64.61 o 
 -15   0   5       72.38       65.27     41.22 o 
 -14   0   5     2534.40     2609.63     92.52 o 
 -13   0   5       43.05       85.75     34.21 o 
 -12   0   5     4564.64     4403.03     70.66 o 
 -11   0   5      413.51      392.54     22.78 o 
 -10   0   5       17.03        8.43     16.24 o 
  -9   0   5       63.42       60.87      8.23 o 
  -8   0   5      236.01      255.56     10.74 o 
  -7   0   5      185.90      160.28      9.40 o 
  -6   0   5        7.65        6.72      9.26 o 
  -5   0   5     4414.37     4123.48     43.27 o 
  -4   0   5     1077.57     1147.10     13.76 o 
  -3   0   5     1376.96     1413.08     19.16 o 
  -2   0   5      636.87      622.93      7.43 o 
  -1   0   5      469.10      512.00      7.70 o 
   0   0   5        9.40        1.01      4.66 o 
   1   0   5       87.69       98.91      6.36 o 
   2   0   5       66.78       94.51      5.78 o 
   3   0   5        0.25        8.58      5.53 o 
   4   0   5     1137.44      968.90     15.53 o 
   5   0   5      908.78     1084.87     30.15 o 
   6   0   5       77.37      180.30     17.26 o 
   7   0   5      147.05      153.60     17.71 o 
   8   0   5      645.25      610.19     23.56 o 
   9   0   5       65.04       74.74     19.58 o 
  10   0   5      333.43      371.45     19.87 o 
  11   0   5     1328.18     1444.01     41.55 o 
  12   0   5      184.19      136.39     25.20 o 
  13   0   5     2923.64     3005.31     51.99 o 
  14   0   5      290.22      296.16     41.05 o 
  15   0   5      250.34      196.64     40.99 o 
  16   0   5       32.10       27.61     48.44 o 
 -16   1   5        0.40       10.12     53.63 o 
 -15   1   5       16.63       32.98     35.56 o 
 -14   1   5      140.25      125.26     39.72 o 
 -13   1   5        7.39        0.15     34.15 o 
 -12   1   5      123.26      116.90     34.85 o 
 -11   1   5      965.70      990.38     40.74 o 
 -10   1   5      542.92      574.57     10.78 o 
  -9   1   5       76.79       71.00      7.04 o 
  -8   1   5       92.61      136.86      9.11 o 
  -7   1   5      571.62      583.42     15.46 o 
  -6   1   5    13456.80    13572.78    211.67 o 
  -5   1   5     8139.09     8399.92    112.45 o 
  -4   1   5    10507.17    10823.29    115.43 o 
  -3   1   5    12354.62    13036.32     94.61 o 
  -2   1   5     4063.10     4425.72     45.42 o 
  -1   1   5     1522.61     1579.70     12.84 o 
   0   1   5      738.98      757.80      9.68 o 
   1   1   5      208.97      253.92      8.96 o 
   2   1   5     4008.86     4280.22     85.91 o 
   3   1   5    29956.34    31934.62    249.38 o 
   4   1   5    32233.37    33104.75    604.73 o 
   5   1   5     5121.73     4513.60     92.46 o 
   6   1   5     2492.94     2407.03     75.18 o 
   7   1   5      331.47      333.52     20.19 o 
   8   1   5       50.00       51.62     17.96 o 
   9   1   5       12.32        8.57     15.26 o 
  10   1   5        3.92        6.74     16.04 o 
  11   1   5       25.38       12.06     19.28 o 
  12   1   5      323.76      337.57     25.07 o 
  13   1   5       47.86       44.86     27.36 o 
  14   1   5       11.88       -6.93     29.69 o 
  15   1   5        8.35       16.37     37.14 o 
  16   1   5      103.71       72.49     50.32 o 
 -16   2   5      352.75      332.81     56.41 o 
 -15   2   5     1908.29     2071.37     83.60 o 
 -14   2   5      454.18      457.48     42.10 o 
 -13   2   5     4924.69     5309.85    104.25 o 
 -12   2   5      436.55      465.73     31.25 o 
 -11   2   5     3209.94     3428.63     57.56 o 
 -10   2   5      311.44      292.36     16.14 o 
  -9   2   5       48.19       50.41      8.52 o 
  -8   2   5     1646.64     1687.93     24.43 o 
  -7   2   5      520.16      547.23     12.52 o 
  -6   2   5     9901.27     9537.30    112.54 o 
  -5   2   5      142.36      110.73     13.02 o 
  -4   2   5    10297.20    11114.17    115.40 o 
  -3   2   5     1331.44     1332.45     13.16 o 
  -2   2   5      350.04      345.68      8.73 o 
  -1   2   5      215.29      200.89      8.92 o 
   0   2   5      105.29       99.56      6.83 o 
   1   2   5      288.56      306.35      9.18 o 
   2   2   5       53.77       64.74      6.22 o 
   3   2   5    22009.08    23359.80    169.06 o 
   4   2   5     1926.79     2227.35     24.11 o 
   5   2   5    17992.42    18156.13    331.95 o 
   6   2   5      835.55      814.94     20.69 o 
   7   2   5      165.36      214.45     16.12 o 
   8   2   5      875.67      825.02     22.28 o 
   9   2   5     1496.08     1369.41     27.18 o 
  10   2   5     2281.53     2363.26     49.86 o 
  11   2   5      461.17      461.22     24.63 o 
  12   2   5     6787.10     7139.84     72.77 o 
  13   2   5        1.51       27.70     34.03 o 
  14   2   5     2895.59     3175.82     74.22 o 
  15   2   5       80.02       36.63     38.19 o 
 -16   3   5       43.54       77.90     50.62 o 
 -15   3   5        2.20        2.09     37.08 o 
 -14   3   5      357.73      357.46     34.10 o 
 -13   3   5       29.60       50.67     28.40 o 
 -12   3   5        2.67        5.21     26.62 o 
 -11   3   5      329.61      319.50     28.34 o 
 -10   3   5      600.47      620.60     21.59 o 
  -9   3   5     1458.22     1610.77     32.52 o 
  -8   3   5     2418.58     2344.20     50.55 o 
  -7   3   5     1927.53     2034.47     33.72 o 
  -6   3   5     1369.25     1297.98     22.69 o 
  -5   3   5     2890.86     2713.49     38.40 o 
  -4   3   5    17598.91    18325.22    143.08 o 
  -3   3   5       16.45       31.61      7.24 o 
  -2   3   5     1547.99     1340.68     35.34 o 
  -1   3   5     4632.22     4220.79     67.58 o 
   0   3   5     3722.08     3426.68     69.41 o 
   1   3   5     8399.26     8651.15    101.24 o 
   2   3   5     3198.86     3434.80     37.93 o 
   3   3   5    15047.09    15205.62    142.71 o 
   4   3   5     1606.23     1406.62     21.29 o 
   5   3   5     6147.16     6004.42     31.56 o 
   6   3   5       90.56       96.99     12.57 o 
   7   3   5     2001.18     2008.80     38.66 o 
   8   3   5     1927.65     1798.25     30.08 o 
   9   3   5      123.79       97.24     17.88 o 
  10   3   5      653.27      628.81     23.25 o 
  11   3   5       56.21       29.92     24.34 o 
  12   3   5       67.06       59.15     27.11 o 
  13   3   5       32.63       33.24     34.53 o 
  14   3   5      134.25      177.46     42.23 o 
  15   3   5       34.29       -4.76     52.46 o 
 -16   4   5      868.15      735.53     70.76 o 
 -15   4   5      142.32       77.84     65.43 o 
 -14   4   5       36.95       38.64     28.55 o 
 -13   4   5      164.95      161.14     28.03 o 
 -12   4   5     2600.73     2607.73     48.28 o 
 -11   4   5     5975.92     5948.82     87.12 o 
 -10   4   5      872.18      966.06     26.04 o 
  -9   4   5     6765.55     6756.06     84.30 o 
  -8   4   5        5.37       13.03     11.11 o 
  -7   4   5      807.16      832.41     15.23 o 
  -6   4   5        0.19        8.45      8.58 o 
  -5   4   5      162.93      175.25      8.98 o 
  -4   4   5     2186.04     2111.64     29.59 o 
  -3   4   5     2018.68     1973.31     25.82 o 
  -2   4   5      725.39      647.70     16.41 o 
  -1   4   5        7.29       34.15     10.19 o 
   0   4   5     1400.86     1364.49     27.64 o 
   1   4   5       44.38       68.92     12.18 o 
   2   4   5       34.73       32.97     13.33 o 
   3   4   5      295.53      365.05     11.06 o 
   4   4   5       82.94      100.90      9.87 o 
   5   4   5     3353.28     3478.58     54.27 o 
   6   4   5     1632.77     1674.71     20.35 o 
   7   4   5     5714.56     5922.02     90.30 o 
   8   4   5       54.05       50.78     17.17 o 
   9   4   5     6673.01     6679.93     98.36 o 
  10   4   5      786.30      804.61     32.18 o 
  11   4   5      556.90      545.47     30.52 o 
  12   4   5      248.39      240.05     29.28 o 
  13   4   5       80.23       48.59     34.31 o 
  14   4   5       63.02       26.96     38.79 o 
  15   4   5       73.60      130.40     67.70 o 
 -16   5   5      217.60      182.19     57.20 o 
 -15   5   5       53.71       56.99     38.54 o 
 -14   5   5      147.77      137.56     29.04 o 
 -13   5   5      103.80      102.85     26.69 o 
 -12   5   5      144.66      128.29     25.99 o 
 -11   5   5      134.41      153.25     20.55 o 
 -10   5   5     2259.51     2184.72     40.89 o 
  -9   5   5     1114.57     1030.75     26.52 o 
  -8   5   5      832.54      897.69     15.83 o 
  -7   5   5      238.36      218.65     13.19 o 
  -6   5   5      106.38      119.15      9.31 o 
  -5   5   5     3125.95     3382.36     38.95 o 
  -4   5   5     8522.79     8741.05     61.61 o 
  -3   5   5    16956.02    15837.66     82.51 o 
  -2   5   5     2541.43     2283.70     29.87 o 
  -1   5   5    23641.89    22642.47    411.88 o 
   0   5   5     3064.79     2816.50     34.05 o 
   1   5   5     1566.38     1447.86     30.15 o 
   2   5   5       15.18       36.34     15.39 o 
   3   5   5      810.02      774.70     13.86 o 
   4   5   5       50.09       48.74      9.22 o 
   5   5   5       11.82        8.97      9.54 o 
   6   5   5     2403.33     2448.52     31.60 o 
   7   5   5        1.52        4.77      9.56 o 
   8   5   5     2157.04     2017.66     38.47 o 
   9   5   5        0.29        0.52     18.23 o 
  10   5   5       11.86       19.21     22.53 o 
  11   5   5      239.50      203.03     37.51 o 
  12   5   5        9.76       -7.09     35.31 o 
  13   5   5        6.85      -13.75     29.10 o 
  14   5   5       20.17       24.31     39.83 o 
 -16   6   5      116.52      119.26     56.61 o 
 -15   6   5      589.43      555.14     45.68 o 
 -14   6   5       24.61        9.88     27.31 o 
 -13   6   5        8.10        9.88     24.27 o 
 -12   6   5      617.63      582.89     32.72 o 
 -11   6   5     3374.28     3344.20     66.26 o 
 -10   6   5     3178.57     3341.28     55.59 o 
  -9   6   5     1233.10     1155.07     21.69 o 
  -8   6   5     1421.71     1430.30     33.38 o 
  -7   6   5       93.75      103.21     16.30 o 
  -6   6   5      764.25      800.55     16.55 o 
  -5   6   5       18.18       38.51     17.62 o 
  -4   6   5      230.28      261.16     20.24 o 
  -3   6   5       23.45        2.20     17.31 o 
  -2   6   5        0.30        5.05     10.29 o 
  -1   6   5       98.59       90.21      8.81 o 
   0   6   5        1.44        4.82     15.94 o 
   1   6   5        3.62        6.99     16.88 o 
   2   6   5      211.41      225.85     19.52 o 
   3   6   5      447.15      475.58     21.96 o 
   4   6   5      226.89      226.86     10.81 o 
   5   6   5      304.92      357.48     17.44 o 
   6   6   5      885.95      815.05     21.41 o 
   7   6   5     7163.68     7414.52    116.99 o 
   8   6   5     7574.72     7717.28     93.90 o 
   9   6   5      119.90      108.30     19.85 o 
  10   6   5      265.30      309.15     36.26 o 
  11   6   5       82.36       66.76     35.46 o 
  12   6   5      623.41      714.94     47.43 o 
  13   6   5       22.15       42.78     27.85 o 
 -16   7   5      269.22      295.15     61.25 o 
 -15   7   5      111.23      160.63     39.46 o 
 -14   7   5      148.83      150.22     37.15 o 
 -13   7   5       68.23       34.51     32.55 o 
 -12   7   5       50.16       91.46     32.56 o 
 -11   7   5     1194.77     1178.50     36.11 o 
 -10   7   5     1098.14     1062.51     30.70 o 
  -9   7   5     3700.25     3870.82     88.46 o 
  -8   7   5      384.79      442.69     23.37 o 
  -7   7   5      560.15      542.40     17.45 o 
  -6   7   5     3269.27     3552.50     51.86 o 
  -5   7   5     1678.71     1841.22     37.65 o 
  -4   7   5     2714.31     2833.61     44.75 o 
  -3   7   5        2.18       24.70     12.64 o 
  -2   7   5    11320.21    10898.69     95.17 o 
  -1   7   5      677.06      681.42     15.93 o 
   0   7   5    15338.05    14540.63    111.24 o 
   1   7   5      221.61      184.48     21.60 o 
   2   7   5        5.08        7.81     17.62 o 
   3   7   5      118.71      114.33     17.28 o 
   4   7   5     1426.07     1435.09     18.26 o 
   5   7   5      403.45      406.27     19.89 o 
   6   7   5       61.25       62.31     16.39 o 
   7   7   5        6.46       19.88     16.78 o 
   8   7   5      528.27      531.50     28.33 o 
   9   7   5      260.55      286.04     30.26 o 
  10   7   5        0.08       -4.63     40.17 o 
  11   7   5        6.68       -9.06     41.42 o 
  12   7   5       15.28        1.32     40.89 o 
  13   7   5       17.11       26.83     35.43 o 
 -15   8   5        0.11       -3.09     40.63 o 
 -14   8   5     1074.16     1039.50     56.12 o 
 -13   8   5        4.85       19.20     35.35 o 
 -12   8   5      805.33      814.20     33.74 o 
 -11   8   5      452.90      341.26     28.71 o 
 -10   8   5      613.64      543.86     24.52 o 
  -9   8   5     1728.36     1807.90     40.39 o 
  -8   8   5     1039.32      963.01     20.35 o 
  -7   8   5     3248.36     3157.42     35.28 o 
  -6   8   5      123.90      108.05     15.70 o 
  -5   8   5      162.80      149.23     23.31 o 
  -4   8   5      123.77      149.82     22.63 o 
  -3   8   5       42.43       55.06     14.57 o 
  -2   8   5       18.36       13.32     12.34 o 
  -1   8   5       91.76       78.59     10.67 o 
   0   8   5     1797.33     1710.09     39.77 o 
   1   8   5       44.60       70.40     22.26 o 
   2   8   5     3423.06     3336.73     58.40 o 
   3   8   5      652.66      694.67     26.88 o 
   4   8   5      354.41      348.18     22.88 o 
   5   8   5      254.04      238.37     14.62 o 
   6   8   5     5460.33     5665.63    168.26 o 
   7   8   5     1662.94     1645.35     49.04 o 
   8   8   5     3467.21     3818.45     60.55 o 
   9   8   5     1500.83     1432.26     63.49 o 
  10   8   5        1.13      -14.84     40.58 o 
  11   8   5      699.11      643.47     56.54 o 
  12   8   5     1107.28      900.68     61.65 o 
 -16   9   5       40.53       10.70     78.68 o 
 -15   9   5        2.89       32.89     44.00 o 
 -14   9   5      152.79       83.28     42.08 o 
 -13   9   5      945.69      902.27     50.02 o 
 -12   9   5      487.59      436.97     36.42 o 
 -11   9   5      403.84      480.93     34.40 o 
 -10   9   5       39.52       29.27     21.45 o 
  -9   9   5     2122.60     2093.90     72.63 o 
  -8   9   5     1096.53     1064.08     24.82 o 
  -7   9   5    14237.72    14075.24    121.69 o 
  -6   9   5     7245.30     7085.30     70.98 o 
  -5   9   5     6183.00     6237.46    126.41 o 
  -4   9   5      436.81      434.12     29.40 o 
  -3   9   5     1281.78     1315.20     27.60 o 
  -2   9   5       58.48       69.47     14.05 o 
  -1   9   5     4478.52     4330.22     70.13 o 
   0   9   5     4335.06     4393.57     61.00 o 
   1   9   5     6747.54     6560.88    123.52 o 
   2   9   5    11500.41    11356.50    184.03 o 
   3   9   5      557.07      542.73     32.11 o 
   4   9   5     3156.92     3094.01     82.77 o 
   5   9   5       18.90       33.30     20.14 o 
   6   9   5      499.11      485.64     24.58 o 
   7   9   5        9.25       19.84     23.84 o 
   8   9   5       56.77       90.38     31.05 o 
   9   9   5      104.19       87.64     44.66 o 
  10   9   5        1.38       24.46     46.02 o 
  11   9   5       10.55        6.72     52.23 o 
  12   9   5        9.35       17.08     53.47 o 
 -15  10   5     4800.49     5293.38    170.41 o 
 -14  10   5      104.66      118.48     49.55 o 
 -13  10   5     2718.21     2677.71    217.44 o 
 -12  10   5      301.64      280.40     36.38 o 
 -11  10   5       38.38       21.38     31.88 o 
 -10  10   5       19.50       22.61     24.90 o 
  -9  10   5      112.67      137.30     27.01 o 
  -8  10   5      868.58      949.19     27.15 o 
  -7  10   5      134.81      107.99     20.56 o 
  -6  10   5      461.04      426.86     26.39 o 
  -5  10   5       83.46       93.16     29.29 o 
  -4  10   5       30.97       43.09     26.74 o 
  -3  10   5      153.63      170.08     17.91 o 
  -2  10   5       40.04       44.62     15.01 o 
  -1  10   5      378.99      351.50     29.77 o 
   0  10   5      111.31       81.60     27.00 o 
   1  10   5     3965.69     3922.93     63.39 o 
   2  10   5      140.75      100.20     29.56 o 
   3  10   5     6062.00     5916.70     97.07 o 
   4  10   5      928.79      991.28     40.14 o 
   5  10   5      226.53      246.93     26.88 o 
   6  10   5       10.54        9.90     21.68 o 
   7  10   5      403.78      407.58     37.39 o 
   8  10   5      596.05      608.02     56.15 o 
   9  10   5       91.58      161.16     50.88 o 
  10  10   5     3305.56     3546.06     98.51 o 
  11  10   5       20.56       17.00     52.37 o 
 -15  11   5      128.47      141.24     79.51 o 
 -14  11   5       66.38       79.54     54.53 o 
 -13  11   5      413.10      452.01     58.50 o 
 -12  11   5     1103.52     1057.98     49.81 o 
 -11  11   5      396.86      381.86     63.86 o 
 -10  11   5      172.76      214.99     30.20 o 
  -9  11   5      358.76      277.80     30.69 o 
  -8  11   5      597.46      614.66     36.42 o 
  -7  11   5     2153.99     2169.70     52.32 o 
  -6  11   5     7157.49     7251.34     90.47 o 
  -5  11   5      570.31      556.20     29.70 o 
  -4  11   5     2182.44     2122.77     74.87 o 
  -3  11   5      476.35      430.55     34.91 o 
  -2  11   5      166.52      143.15     36.42 o 
  -1  11   5      945.27      922.14     39.52 o 
   0  11   5      502.37      497.00     35.37 o 
   1  11   5     3142.41     3060.02     76.46 o 
   2  11   5     1398.27     1420.45     46.49 o 
   3  11   5      141.90      158.99     30.90 o 
   4  11   5      448.99      509.38     35.57 o 
   5  11   5       46.85       18.72     26.65 o 
   6  11   5       31.06       14.77     34.27 o 
   7  11   5       12.13       37.97     31.06 o 
   8  11   5        5.35        3.33     47.20 o 
   9  11   5        3.59       -9.55     53.27 o 
  10  11   5       13.73      -25.42     55.72 o 
 -14  12   5      624.58      483.91     65.30 o 
 -13  12   5      148.86      190.70     54.58 o 
 -12  12   5       60.44       72.17     38.02 o 
 -11  12   5       11.14       21.57     42.15 o 
 -10  12   5       14.07       34.38     41.03 o 
  -9  12   5      177.94      196.27     32.22 o 
  -8  12   5      125.00       81.59     29.74 o 
  -7  12   5      430.95      417.92     27.54 o 
  -6  12   5       96.12       53.57     23.57 o 
  -5  12   5      169.95      120.50     24.70 o 
  -4  12   5        0.01       14.80     29.99 o 
  -3  12   5      231.09      218.81     33.42 o 
  -2  12   5       95.49      127.89     32.16 o 
  -1  12   5      159.89      125.57     31.38 o 
   0  12   5       94.18       94.32     31.51 o 
   1  12   5       14.37        0.08     30.18 o 
   2  12   5      475.99      502.18     38.09 o 
   3  12   5       47.22       51.42     31.01 o 
   4  12   5       25.17       38.79     30.11 o 
   5  12   5      339.53      352.50     31.73 o 
   6  12   5      776.14      711.48     45.68 o 
   7  12   5       49.38       35.00     37.49 o 
   8  12   5      403.91      298.52     52.58 o 
   9  12   5       26.14      -12.85     49.42 o 
 -14  13   5        4.57       29.64     68.30 o 
 -13  13   5      108.46      171.51     48.51 o 
 -12  13   5       57.14       65.02     45.52 o 
 -11  13   5      136.54      144.48     50.80 o 
 -10  13   5        4.16       -0.80     39.51 o 
  -9  13   5      329.03      413.08     39.74 o 
  -8  13   5       42.52       34.24     31.17 o 
  -7  13   5       54.72       71.88     23.88 o 
  -6  13   5      509.46      503.30     32.43 o 
  -5  13   5      639.23      684.71     35.01 o 
  -4  13   5      190.16      156.40     35.27 o 
  -3  13   5       59.55       43.33     33.60 o 
  -2  13   5      380.85      466.75     39.55 o 
  -1  13   5       45.38       46.95     32.71 o 
   0  13   5       58.98       66.94     32.84 o 
   1  13   5        2.75        1.99     32.98 o 
   2  13   5      354.99      371.42     39.84 o 
   3  13   5      192.47      210.11     36.99 o 
   4  13   5      190.45      173.01     36.31 o 
   5  13   5        0.05       -7.23     35.57 o 
   6  13   5        6.02       10.81     39.39 o 
   7  13   5        0.02       22.69     48.88 o 
   8  13   5        2.38       -0.38     52.04 o 
 -13  14   5      181.65      160.03     85.91 o 
 -12  14   5     1389.08     1500.11     93.93 o 
 -11  14   5      298.16      271.11     56.69 o 
 -10  14   5      305.51      258.56     51.10 o 
  -9  14   5      103.80      103.92     38.24 o 
  -8  14   5       11.02        1.68     36.20 o 
  -7  14   5      304.28      314.75     39.23 o 
  -6  14   5       21.09        5.07     28.30 o 
  -5  14   5        1.39       -0.85     28.49 o 
  -4  14   5       93.23       99.24     30.87 o 
  -3  14   5        2.15       19.14     37.98 o 
  -2  14   5        0.48       15.00     34.73 o 
  -1  14   5      119.49      102.68     35.67 o 
   0  14   5       58.75       35.44     35.42 o 
   1  14   5       14.97       34.23     38.28 o 
   2  14   5        6.77       19.58     35.38 o 
   3  14   5      908.51      874.72     48.75 o 
   4  14   5      398.63      345.28     42.25 o 
   5  14   5      969.01      880.72     53.82 o 
   6  14   5     1810.42     1985.39     68.30 o 
   7  14   5        0.25       -3.93     73.61 o 
 -12  15   5       14.74       40.42     80.36 o 
 -11  15   5     3057.44     2993.23     97.42 o 
 -10  15   5      423.06      354.12     59.20 o 
  -9  15   5      299.72      332.17     41.11 o 
  -8  15   5       58.29       48.61     35.60 o 
  -7  15   5        3.76       24.65     33.37 o 
  -6  15   5     1298.23     1326.39     45.30 o 
  -5  15   5      144.60       99.43     32.30 o 
  -4  15   5     6014.49     6239.55     80.78 o 
  -3  15   5      124.36      109.99     37.83 o 
  -2  15   5     4783.29     4895.84    112.44 o 
  -1  15   5      115.42      102.59     43.48 o 
   0  15   5      142.58      130.27     41.94 o 
   1  15   5        4.99       24.80     36.02 o 
   2  15   5       20.60       35.95     35.96 o 
   3  15   5      509.82      455.02     46.46 o 
   4  15   5       60.95      103.67     53.35 o 
   5  15   5      275.70      318.38     59.85 o 
 -11  16   5      772.24      690.50     99.62 o 
 -10  16   5      156.71      145.42     85.06 o 
  -9  16   5      404.75      331.24     47.83 o 
  -8  16   5       34.84       26.19     39.38 o 
  -7  16   5        0.49      -19.33     38.35 o 
  -6  16   5       27.83       15.40     40.54 o 
  -5  16   5       98.29      110.93     32.85 o 
  -4  16   5      106.26      134.99     37.67 o 
  -3  16   5      634.60      635.45     43.06 o 
  -2  16   5     1508.16     1502.23     62.49 o 
  -1  16   5       11.22       28.21     41.44 o 
   0  16   5      212.88      231.24     43.51 o 
   1  16   5      376.21      351.32     48.11 o 
   2  16   5        3.22       -0.60     41.92 o 
   3  16   5      742.24      718.84     96.28 o 
  -8  17   5       33.16        0.40     72.08 o 
  -7  17   5     1144.06     1184.80     73.57 o 
  -6  17   5      127.30      107.17     45.60 o 
  -5  17   5      777.36      840.56     45.03 o 
  -4  17   5       38.37       34.23     37.25 o 
  -3  17   5     1534.91     1550.69     57.65 o 
  -2  17   5      742.77      780.11     49.25 o 
  -1  17   5      461.99      492.16     44.17 o 
   0  17   5      402.57      448.22     66.69 o 
   1  17   5       11.14       62.02     49.73 o 
   2 -18   6      679.44      685.08     57.35 o 
   3 -18   6       63.35       58.11     61.39 o 
   4 -18   6       56.69       66.28     62.80 o 
   5 -18   6      979.80      926.82     65.92 o 
   6 -18   6      471.10      487.56     60.05 o 
  -2 -17   6     1189.76     1166.21     76.85 o 
  -1 -17   6      328.03      273.77     45.49 o 
   0 -17   6     1742.28     1766.45     55.22 o 
   1 -17   6       54.27       50.43     31.80 o 
   2 -17   6      502.59      449.35     39.88 o 
   3 -17   6      174.73      169.83     42.63 o 
   4 -17   6       75.53       79.21     39.21 o 
   5 -17   6       10.31       26.23     36.81 o 
   6 -17   6       58.82       72.29     39.03 o 
   7 -17   6      421.54      372.04     50.94 o 
   8 -17   6      203.26      201.50     52.77 o 
   9 -17   6       29.27      -11.31     64.35 o 
  -4 -16   6        0.31       -7.48     84.70 o 
  -3 -16   6      111.87       88.18     36.85 o 
  -2 -16   6      121.89       99.40     30.77 o 
  -1 -16   6        2.90       17.99     32.11 o 
   0 -16   6      800.15      832.10     42.99 o 
   1 -16   6      139.24      137.03     33.98 o 
   2 -16   6      996.92     1053.19     53.83 o 
   3 -16   6       36.29       30.42     35.19 o 
   4 -16   6     1471.49     1438.73     57.23 o 
   5 -16   6     1020.01     1032.66     52.23 o 
   6 -16   6      676.95      833.43     62.22 o 
   7 -16   6       88.27       93.32     37.67 o 
   8 -16   6      677.37      745.32     50.61 o 
   9 -16   6      559.95      579.57     58.44 o 
  10 -16   6      132.08      137.76     47.87 o 
  11 -16   6      799.54      547.04     86.31 o 
  -6 -15   6      513.60      482.82     98.01 o 
  -5 -15   6      482.54      549.43     43.22 o 
  -4 -15   6      134.39       86.08     35.72 o 
  -3 -15   6       51.56       81.16     29.23 o 
  -2 -15   6       15.55        8.81     31.43 o 
  -1 -15   6       21.90       35.33     30.79 o 
   0 -15   6       59.94       35.40     30.10 o 
   1 -15   6      558.46      561.50     41.97 o 
   2 -15   6      212.16      154.99     39.25 o 
   3 -15   6        8.66        7.04     34.02 o 
   4 -15   6      241.70      272.69     35.90 o 
   5 -15   6      440.63      420.03     42.38 o 
   6 -15   6       28.87       11.59     35.23 o 
   7 -15   6       45.51       22.17     36.71 o 
   8 -15   6      269.84      258.54     39.88 o 
   9 -15   6      167.87      194.94     46.36 o 
  10 -15   6      213.67      178.00     47.04 o 
  11 -15   6      268.62      255.86     79.88 o 
  12 -15   6      170.52      154.78     72.83 o 
  -7 -14   6      146.66      152.96     41.85 o 
  -6 -14   6       56.18       56.47     34.66 o 
  -5 -14   6      107.62      153.43     35.71 o 
  -4 -14   6       28.98       34.83     31.55 o 
  -3 -14   6      152.80      169.07     29.51 o 
  -2 -14   6       19.31       29.69     28.77 o 
  -1 -14   6       88.18       98.70     29.22 o 
   0 -14   6      244.30      252.58     32.69 o 
   1 -14   6     2175.04     2138.75     59.73 o 
   2 -14   6      298.94      279.24     39.87 o 
   3 -14   6     4300.00     4473.32    122.57 o 
   4 -14   6      125.74      187.53     35.99 o 
   5 -14   6       62.83       40.15     33.38 o 
   6 -14   6       16.35       18.05     34.78 o 
   7 -14   6      622.93      665.89     53.07 o 
   8 -14   6       60.57       55.22     34.62 o 
   9 -14   6       43.49       52.41     33.56 o 
  10 -14   6      493.57      449.46     39.93 o 
  11 -14   6      201.93      236.94     38.44 o 
  12 -14   6      576.41      567.60     58.35 o 
  13 -14   6       10.61        9.86     48.60 o 
  -8 -13   6        1.60       11.99     40.64 o 
  -7 -13   6     1106.56     1070.62     50.33 o 
  -6 -13   6       69.89       65.87     33.27 o 
  -5 -13   6     1570.15     1514.85     50.38 o 
  -4 -13   6      567.84      452.29     35.58 o 
  -3 -13   6       45.06       35.42     30.28 o 
  -2 -13   6       69.40       70.20     26.68 o 
  -1 -13   6       68.00       92.75     25.59 o 
   0 -13   6        7.19        0.84     26.12 o 
   1 -13   6     1680.29     1527.56     51.48 o 
   2 -13   6     2221.31     2304.82     84.06 o 
   3 -13   6      436.21      423.95     37.13 o 
   4 -13   6      103.02       86.72     32.63 o 
   5 -13   6      398.36      376.69     36.73 o 
   6 -13   6      562.06      583.07     30.18 o 
   7 -13   6       28.81       23.80     24.04 o 
   8 -13   6      360.24      359.76     34.87 o 
   9 -13   6      894.79      902.21     35.16 o 
  10 -13   6      868.90      833.83     62.84 o 
  11 -13   6     1458.22     1529.26     54.29 o 
  12 -13   6        3.33       28.01     44.63 o 
  13 -13   6     1035.25     1132.49     75.79 o 
  14 -13   6        4.50       21.96     79.79 o 
  -9 -12   6      137.48      135.64     42.95 o 
  -8 -12   6        0.85       -4.36     35.06 o 
  -7 -12   6       55.13       55.48     32.28 o 
  -6 -12   6        0.54       -1.69     30.97 o 
  -5 -12   6       66.38       77.49     32.55 o 
  -4 -12   6       96.28      134.02     36.21 o 
  -3 -12   6      737.39      692.27     35.98 o 
  -2 -12   6       51.86       51.22     20.15 o 
  -1 -12   6     1260.76     1264.34     40.56 o 
   0 -12   6     1624.95     1554.28     42.67 o 
   1 -12   6     3226.39     3277.95     62.59 o 
   2 -12   6     5085.00     4819.28     71.73 o 
   3 -12   6     4215.98     4279.44     63.55 o 
   4 -12   6     1532.78     1540.43     35.11 o 
   5 -12   6       23.61       25.78     21.40 o 
   6 -12   6      821.90      797.83     26.61 o 
   7 -12   6     1026.16     1082.56     36.46 o 
   8 -12   6      382.54      436.32     34.12 o 
   9 -12   6     1250.25     1247.31     48.39 o 
  10 -12   6      966.46      984.63     37.06 o 
  11 -12   6      508.39      552.91     40.60 o 
  12 -12   6     1248.60     1256.73     69.01 o 
  13 -12   6     1430.24     1542.36     99.75 o 
  14 -12   6      222.95      183.20     78.37 o 
 -10 -11   6     1145.80     1158.58     52.17 o 
  -9 -11   6       83.19       59.87     32.42 o 
  -8 -11   6      638.04      636.72     39.80 o 
  -7 -11   6       18.86        4.07     29.77 o 
  -6 -11   6     3723.21     3575.81     63.00 o 
  -5 -11   6      679.08      617.67     36.35 o 
  -4 -11   6     1532.65     1624.85     52.90 o 
  -3 -11   6     4255.63     4399.64     56.00 o 
  -2 -11   6      351.33      375.16     22.98 o 
  -1 -11   6       91.13       72.49     26.22 o 
   0 -11   6      945.59      963.22     34.23 o 
   1 -11   6     1446.44     1274.87     36.99 o 
   2 -11   6        0.84        9.01     14.66 o 
   3 -11   6      195.04      239.02     21.22 o 
   4 -11   6       77.26      100.33     18.54 o 
   5 -11   6       22.58       19.56     17.47 o 
   6 -11   6        1.20       -4.34     17.18 o 
   7 -11   6       56.29       59.11     26.70 o 
   8 -11   6      523.41      552.96     27.75 o 
   9 -11   6      108.41      102.57     23.96 o 
  10 -11   6      625.22      665.35     39.37 o 
  11 -11   6       88.12       64.24     25.79 o 
  12 -11   6      988.81      908.88     33.53 o 
  13 -11   6      450.47      453.66     59.21 o 
  14 -11   6      638.74      587.13     68.17 o 
  15 -11   6      800.44      706.83    104.53 o 
 -11 -10   6        0.99       -6.52     38.77 o 
 -10 -10   6       83.03       64.29     37.56 o 
  -9 -10   6      209.83      206.82     32.00 o 
  -8 -10   6        2.01       -9.48     26.58 o 
  -7 -10   6      173.92      153.03     26.59 o 
  -6 -10   6      103.64       88.47     28.93 o 
  -5 -10   6      485.30      500.09     32.59 o 
  -4 -10   6     1796.16     1670.06     51.62 o 
  -3 -10   6      684.35      673.14     25.40 o 
  -2 -10   6     3592.76     3509.57     45.71 o 
  -1 -10   6      248.33      258.96     20.20 o 
   0 -10   6      639.55      742.03     29.25 o 
   1 -10   6      404.95      365.02     14.66 o 
   2 -10   6     1837.15     1742.02     27.38 o 
   3 -10   6     6029.89     5703.19     57.61 o 
   4 -10   6     2994.96     3418.88     50.55 o 
   5 -10   6    13516.27    14113.02    235.51 o 
   6 -10   6     2680.50     2543.40     55.86 o 
   7 -10   6     4261.94     4192.29     70.72 o 
   8 -10   6     1655.45     1538.87     35.82 o 
   9 -10   6      165.32      174.31     24.10 o 
  10 -10   6      531.30      450.09     28.73 o 
  11 -10   6      485.29      532.56     27.92 o 
  12 -10   6      137.44      154.97     25.37 o 
  13 -10   6       25.94       23.34     34.93 o 
  14 -10   6      673.80      666.51     63.89 o 
  15 -10   6      137.76      109.38     61.69 o 
 -12  -9   6        0.95       23.86     38.69 o 
 -11  -9   6     2758.53     2993.27    108.79 o 
 -10  -9   6        8.25       17.67     33.85 o 
  -9  -9   6     1431.79     1440.55     47.18 o 
  -8  -9   6       58.19       30.58     24.55 o 
  -7  -9   6       20.24       34.31     24.45 o 
  -6  -9   6     1229.80     1158.24     34.82 o 
  -5  -9   6       20.48       31.09     25.13 o 
  -4  -9   6     4692.21     4972.52     64.47 o 
  -3  -9   6       33.11       13.47     16.72 o 
  -2  -9   6     2572.60     2527.35     52.47 o 
  -1  -9   6      282.34      273.60     19.01 o 
   0  -9   6      135.67      119.21      8.85 o 
   1  -9   6      508.57      439.59     24.30 o 
   2  -9   6       13.29        4.85     18.43 o 
   3  -9   6      403.16      343.72     22.60 o 
   4  -9   6      844.24      995.17     31.43 o 
   5  -9   6     1344.32     1435.56     33.65 o 
   6  -9   6       13.29        5.90     17.28 o 
   7  -9   6     1658.54     1751.24     36.28 o 
   8  -9   6      302.32      308.09     21.63 o 
   9  -9   6        7.85       15.03     21.61 o 
  10  -9   6      921.86      993.43     30.06 o 
  11  -9   6     2620.30     2494.85     60.26 o 
  12  -9   6     1390.65     1424.86     33.25 o 
  13  -9   6      232.82      266.83     28.56 o 
  14  -9   6     3823.57     3941.76    101.40 o 
  15  -9   6       75.03       43.08     43.54 o 
 -12  -8   6      170.33      170.38     42.14 o 
 -11  -8   6       11.78        6.12     38.86 o 
 -10  -8   6        0.89        3.95     34.87 o 
  -9  -8   6        3.38       16.65     24.95 o 
  -8  -8   6        0.82       -0.02     23.20 o 
  -7  -8   6       22.01       28.92     22.75 o 
  -6  -8   6      154.51      150.33     22.96 o 
  -5  -8   6       65.76       66.25     24.98 o 
  -4  -8   6     2311.00     2334.68     27.47 o 
  -3  -8   6      780.15      740.77     22.46 o 
  -2  -8   6     1507.93     1558.97     42.87 o 
  -1  -8   6     1844.45     1779.99     29.68 o 
   0  -8   6      766.63      742.16     24.88 o 
   1  -8   6      236.28      192.16     17.11 o 
   2  -8   6       67.48       70.15     15.46 o 
   3  -8   6     1967.44     1889.24     36.62 o 
   4  -8   6      110.89      105.06     17.86 o 
   5  -8   6     1024.76     1004.29     24.03 o 
   6  -8   6     2844.09     3148.25     78.96 o 
   7  -8   6      863.55      738.63     31.09 o 
   8  -8   6     2043.07     1850.46     32.37 o 
   9  -8   6     2378.79     2580.50     47.54 o 
  10  -8   6     4385.88     4502.42     45.06 o 
  11  -8   6     1548.84     1543.64     31.72 o 
  12  -8   6        4.26        5.86     23.55 o 
  13  -8   6      125.71      113.44     26.11 o 
  14  -8   6      257.29      193.71     32.58 o 
  15  -8   6        0.74       -3.26     33.06 o 
  16  -8   6       10.17       18.03     48.49 o 
 -13  -7   6       76.95       55.90     54.15 o 
 -12  -7   6        7.13        7.27     34.77 o 
 -11  -7   6      137.09      165.62     36.55 o 
 -10  -7   6      222.08      294.66     38.69 o 
  -9  -7   6       46.26       53.20     25.27 o 
  -8  -7   6       10.71        4.24     17.54 o 
  -7  -7   6      857.99      880.46     32.31 o 
  -6  -7   6      478.32      379.46     24.34 o 
  -5  -7   6      567.33      572.45     28.36 o 
  -4  -7   6      479.91      458.32     14.19 o 
  -3  -7   6     1501.67     1439.21     24.62 o 
  -2  -7   6      466.40      493.21     13.50 o 
  -1  -7   6     1636.27     1465.09     23.99 o 
   0  -7   6      638.60      699.76     18.71 o 
   1  -7   6      589.37      468.07     16.40 o 
   2  -7   6       64.70       76.44     12.85 o 
   3  -7   6     1824.03     1816.70     36.07 o 
   4  -7   6     1428.61     1353.87     27.77 o 
   5  -7   6      189.64      182.62     12.24 o 
   6  -7   6     1207.33     1246.81     22.83 o 
   7  -7   6        3.48       -2.67     15.08 o 
   8  -7   6     1035.35     1003.61     26.23 o 
   9  -7   6      451.20      420.51     22.17 o 
  10  -7   6       16.22       22.41     18.56 o 
  11  -7   6      654.27      703.11     24.92 o 
  12  -7   6      130.19      170.53     23.96 o 
  13  -7   6      861.14      796.06     38.93 o 
  14  -7   6      145.70      110.89     32.42 o 
  15  -7   6      539.57      560.64     40.75 o 
  16  -7   6       95.75       97.79     41.12 o 
 -14  -6   6       75.67       55.67     66.74 o 
 -13  -6   6        1.92        0.86     48.50 o 
 -12  -6   6       10.93        6.98     45.19 o 
 -11  -6   6      109.04      130.36     33.89 o 
 -10  -6   6       74.67       60.87     31.22 o 
  -9  -6   6      194.65      180.25     25.14 o 
  -8  -6   6        2.72        4.86     16.20 o 
  -7  -6   6      114.74      117.42     22.80 o 
  -6  -6   6      541.20      542.96     22.24 o 
  -5  -6   6      201.80      136.82     12.77 o 
  -4  -6   6      428.02      517.15     11.48 o 
  -3  -6   6        4.73       52.99     22.84 o 
  -2  -6   6     2601.08     2987.57     38.01 o 
  -1  -6   6     1673.96     1523.64     22.74 o 
   0  -6   6      169.56      158.67     12.89 o 
   1  -6   6    11399.28    10864.20    127.28 o 
   2  -6   6     2325.20     3066.54     39.16 o 
   3  -6   6      164.82       74.48     13.62 o 
   4  -6   6     1306.79     1540.36     29.32 o 
   5  -6   6     1031.16     1083.92     29.49 o 
   6  -6   6      331.38      357.00     18.84 o 
   7  -6   6     4216.93     4275.80     84.93 o 
   8  -6   6     5413.69     5121.07     77.88 o 
   9  -6   6        7.73        0.16     16.77 o 
  10  -6   6     1434.98     1618.21     31.26 o 
  11  -6   6      344.57      275.98     21.04 o 
  12  -6   6       79.72       63.23     23.54 o 
  13  -6   6       11.55       37.28     29.17 o 
  14  -6   6       49.52       59.34     31.84 o 
  15  -6   6       74.02       74.88     32.52 o 
  16  -6   6      132.08      135.01     39.74 o 
 -14  -5   6      534.08      564.71     61.32 o 
 -13  -5   6       53.86       55.57     44.85 o 
 -12  -5   6       39.12       23.50     42.07 o 
 -11  -5   6      687.35      785.33     40.31 o 
 -10  -5   6     1242.88     1216.11     46.88 o 
  -9  -5   6    11702.70    12070.54    123.82 o 
  -8  -5   6     2660.88     2703.39     49.64 o 
  -7  -5   6    10442.09    10277.81    206.51 o 
  -6  -5   6     1442.77     1722.97     38.16 o 
  -5  -5   6      300.91      298.99     14.28 o 
  -4  -5   6      273.22      298.09      9.65 o 
  -3  -5   6       79.84       62.48      8.40 o 
  -2  -5   6     3238.26     3325.86     59.57 o 
  -1  -5   6        1.92        3.81      8.70 o 
   0  -5   6     6854.07     6846.66     70.45 o 
   1  -5   6     2447.47     2706.99     68.71 o 
   2  -5   6      442.83      373.77     10.75 o 
   3  -5   6        3.96        5.07      7.59 o 
   4  -5   6     1072.10     1010.93     22.95 o 
   5  -5   6      309.77      318.81      9.05 o 
   6  -5   6      148.00      134.91     15.49 o 
   7  -5   6     1826.87     1830.78     28.83 o 
   8  -5   6      771.89      621.78     24.62 o 
   9  -5   6     5170.12     5122.42     93.93 o 
  10  -5   6     1913.26     1744.36     30.92 o 
  11  -5   6     3098.16     2899.73     54.73 o 
  12  -5   6     1229.26     1275.18     47.41 o 
  13  -5   6       35.32       32.99     27.71 o 
  14  -5   6     1205.21     1145.21     43.46 o 
  15  -5   6        6.09       12.08     31.02 o 
  16  -5   6      754.67      881.78     50.83 o 
 -15  -4   6      177.13      107.06     73.59 o 
 -14  -4   6       82.33       66.84     51.45 o 
 -13  -4   6       37.49       52.32     43.62 o 
 -12  -4   6      100.24       70.76     43.56 o 
 -11  -4   6        3.54       14.59     27.89 o 
 -10  -4   6      163.57      134.85     28.07 o 
  -9  -4   6     1643.90     1521.12     34.33 o 
  -8  -4   6      621.54      605.79     16.83 o 
  -7  -4   6     3664.56     3694.65     45.99 o 
  -6  -4   6      744.57      764.52     19.13 o 
  -5  -4   6     2043.22     2173.81     39.00 o 
  -4  -4   6       46.79       51.35      7.55 o 
  -3  -4   6        6.09        8.02      7.02 o 
  -2  -4   6     8677.15     8256.71    108.39 o 
  -1  -4   6      874.08      739.45     12.91 o 
   0  -4   6    56171.67    57575.07    699.82 o 
   1  -4   6      541.83      400.02     13.26 o 
   2  -4   6    51712.83    52406.08    462.27 o 
   3  -4   6      648.09      759.30     11.58 o 
   4  -4   6     6445.74     6675.24     52.87 o 
   5  -4   6     4748.87     4360.03     50.96 o 
   6  -4   6      230.67      238.22     17.02 o 
   7  -4   6     6634.94     6160.17     80.91 o 
   8  -4   6     1763.66     1866.22     33.20 o 
   9  -4   6     5757.26     5680.69     99.67 o 
  10  -4   6     1323.93     1282.30     26.16 o 
  11  -4   6     1870.99     1946.94     48.54 o 
  12  -4   6        3.82        8.48     27.86 o 
  13  -4   6        8.26       -4.73     31.92 o 
  14  -4   6       24.10       23.62     30.36 o 
  15  -4   6       25.16       31.25     32.65 o 
  16  -4   6      416.82      429.85     46.69 o 
 -15  -3   6      429.64      512.56     87.47 o 
 -14  -3   6     1442.09     1505.28     80.62 o 
 -13  -3   6       10.38       47.19     34.66 o 
 -12  -3   6      492.67      487.20     39.29 o 
 -11  -3   6       69.35       80.90     24.11 o 
 -10  -3   6     2056.96     2046.18     41.32 o 
  -9  -3   6      753.63      869.33     29.05 o 
  -8  -3   6     8465.37     8659.67     64.74 o 
  -7  -3   6     6824.04     6754.26     60.66 o 
  -6  -3   6     3384.95     3611.13     49.22 o 
  -5  -3   6     7554.54     8044.91    161.06 o 
  -4  -3   6       48.02       22.09      6.28 o 
  -3  -3   6      190.93      138.34      7.20 o 
  -2  -3   6       20.45       48.99      6.17 o 
  -1  -3   6        5.69        5.58      5.48 o 
   0  -3   6      138.58      153.18      5.60 o 
   1  -3   6       39.11       56.03      7.99 o 
   2  -3   6      794.59      819.47     14.38 o 
   3  -3   6      472.04      426.92      8.57 o 
   4  -3   6       44.20       32.05      7.53 o 
   5  -3   6      754.65      780.35     11.28 o 
   6  -3   6     1492.64     1698.46     25.89 o 
   7  -3   6     6899.61     6628.20     72.85 o 
   8  -3   6     7574.11     7686.26    160.36 o 
   9  -3   6      630.28      532.36     18.27 o 
  10  -3   6     4534.93     4417.33     67.38 o 
  11  -3   6      564.73      585.40     34.31 o 
  12  -3   6      347.06      277.38     33.21 o 
  13  -3   6     1403.30     1324.24     47.39 o 
  14  -3   6     4201.02     4003.60    109.03 o 
  15  -3   6      159.12      135.68     33.97 o 
  16  -3   6     1250.16     1473.51     59.07 o 
 -15  -2   6      527.48      465.99     49.78 o 
 -14  -2   6       36.69       27.37     40.14 o 
 -13  -2   6       76.05       77.76     35.09 o 
 -12  -2   6       59.88       49.85     33.52 o 
 -11  -2   6       30.95       30.66     20.50 o 
 -10  -2   6       74.15       65.34     20.98 o 
  -9  -2   6        5.05        4.71      9.32 o 
  -8  -2   6       35.74       39.02      7.99 o 
  -7  -2   6     1023.83     1164.58     21.52 o 
  -6  -2   6     1182.26     1139.24     27.36 o 
  -5  -2   6     4419.14     4362.96     44.90 o 
  -4  -2   6     1623.01     1860.11     30.87 o 
  -3  -2   6     7585.45     7285.67    125.19 o 
  -2  -2   6      253.56      257.38      6.88 o 
  -1  -2   6     4661.61     4393.03     58.51 o 
   0  -2   6     4872.27     4451.96     79.23 o 
   1  -2   6     3687.97     4070.89     66.95 o 
   2  -2   6     6426.62     6331.62    122.49 o 
   3  -2   6    12190.76    11450.11    173.15 o 
   4  -2   6     4292.23     4103.22     39.14 o 
   5  -2   6       20.85       11.65      7.40 o 
   6  -2   6     3187.66     3138.98     37.66 o 
   7  -2   6     1428.74     1415.51     24.58 o 
   8  -2   6       89.38      108.92      8.80 o 
   9  -2   6        1.91        0.26      6.53 o 
  10  -2   6      223.95      178.20     15.09 o 
  11  -2   6       68.38      121.15     28.75 o 
  12  -2   6        7.14       20.90     27.39 o 
  13  -2   6      354.61      286.73     35.96 o 
  14  -2   6      195.20      201.20     31.76 o 
  15  -2   6       47.63       43.96     31.99 o 
  16  -2   6       69.97       79.78     43.41 o 
 -16  -1   6       57.06       56.90     49.18 o 
 -15  -1   6      878.95      824.13     52.24 o 
 -14  -1   6       90.01       79.23     38.19 o 
 -13  -1   6     1953.73     1909.43     59.10 o 
 -12  -1   6       90.27       73.37     33.30 o 
 -11  -1   6      846.09      787.61     28.22 o 
 -10  -1   6       30.22       18.44     18.04 o 
  -9  -1   6       96.71      110.44      6.82 o 
  -8  -1   6       66.33       65.66      7.73 o 
  -7  -1   6      128.17      156.87      9.32 o 
  -6  -1   6     1158.59      960.35     28.25 o 
  -5  -1   6      216.41      218.84     13.28 o 
  -4  -1   6     7531.10     7335.87    134.73 o 
  -3  -1   6      567.71      493.18      8.01 o 
  -2  -1   6        2.39        7.49      5.23 o 
  -1  -1   6       97.31      103.25      5.63 o 
   0  -1   6      100.90       98.27      6.05 o 
   1  -1   6       90.00      110.19      6.93 o 
   2  -1   6      430.87      563.18     12.46 o 
   3  -1   6      292.82      364.39     10.45 o 
   4  -1   6       10.64       51.32      7.75 o 
   5  -1   6     2700.07     2680.06     25.08 o 
   6  -1   6      455.68      615.82     13.00 o 
   7  -1   6       48.50       44.85     17.65 o 
   8  -1   6      180.95      216.71     20.32 o 
   9  -1   6      203.62      203.16     21.53 o 
  10  -1   6      291.15      362.23     18.89 o 
  11  -1   6      348.36      319.08     21.50 o 
  12  -1   6     2506.68     2348.07     54.55 o 
  13  -1   6      145.96      147.55     32.67 o 
  14  -1   6      553.17      512.29     41.59 o 
  15  -1   6      376.42      331.37     43.32 o 
  16  -1   6       30.06        5.31     50.70 o 
 -16   0   6       70.38       65.70     49.66 o 
 -15   0   6        0.90      -15.89     38.86 o 
 -14   0   6       58.95       19.08     40.40 o 
 -13   0   6        2.19       14.38     34.17 o 
 -12   0   6       95.77       93.80     31.97 o 
 -11   0   6       94.83       98.61     31.08 o 
 -10   0   6       28.93       41.79     15.89 o 
  -9   0   6      175.32      157.13     10.88 o 
  -8   0   6        6.59       14.85      9.66 o 
  -7   0   6      552.77      564.70     13.69 o 
  -6   0   6      344.47      344.86     16.29 o 
  -5   0   6     6672.98     6848.46     81.58 o 
  -4   0   6     7196.94     7166.15     74.64 o 
  -3   0   6    17744.81    17711.09    203.82 o 
  -2   0   6      133.74      123.77      5.98 o 
  -1   0   6       30.11       15.75      5.74 o 
   0   0   6     2429.23     2258.01     34.18 o 
   1   0   6      161.55      181.80      7.59 o 
   2   0   6     5211.79     5535.78     61.55 o 
   3   0   6      885.97      794.96     11.76 o 
   4   0   6    11351.01    11183.05    126.05 o 
   5   0   6     1738.76     1882.61     32.50 o 
   6   0   6      622.37      628.89     25.45 o 
   7   0   6      521.81      548.73     23.07 o 
   8   0   6        9.01       24.53     18.54 o 
   9   0   6      543.24      506.92     25.94 o 
  10   0   6       81.04       73.77     21.74 o 
  11   0   6      173.24      160.06     19.67 o 
  12   0   6        0.88       -5.57     25.36 o 
  13   0   6       76.53       57.19     27.44 o 
  14   0   6        9.06       14.09     33.22 o 
  15   0   6        2.63       -1.25     37.60 o 
  16   0   6        2.53       -6.33     86.99 o 
 -16   1   6        9.27       12.34     74.59 o 
 -15   1   6      147.04      141.54     40.50 o 
 -14   1   6     1618.95     1715.91     58.47 o 
 -13   1   6     1943.76     2050.43     58.77 o 
 -12   1   6     6372.88     6555.99    136.98 o 
 -11   1   6      256.98      241.99     32.27 o 
 -10   1   6      182.64      158.96     10.00 o 
  -9   1   6       87.83      130.06      9.45 o 
  -8   1   6      522.32      530.96     12.72 o 
  -7   1   6       55.58       75.44      8.36 o 
  -6   1   6     3745.59     3812.15     25.14 o 
  -5   1   6     7042.60     7405.40     77.42 o 
  -4   1   6      534.56      574.28     11.05 o 
  -3   1   6     3444.44     3186.85     21.17 o 
  -2   1   6        1.31        5.53      5.80 o 
  -1   1   6      107.61       52.66      6.11 o 
   0   1   6      342.36      333.56      7.67 o 
   1   1   6      204.18      219.74      7.71 o 
   2   1   6     2841.62     2977.18     26.50 o 
   3   1   6       71.64       79.96      8.54 o 
   4   1   6     2148.11     2041.25     32.58 o 
   5   1   6     2941.79     3043.52     75.07 o 
   6   1   6      417.35      354.30     21.01 o 
   7   1   6       60.24       54.04     18.39 o 
   8   1   6       54.76       39.48     19.66 o 
   9   1   6     1432.84     1438.93     51.82 o 
  10   1   6        3.21        1.05     17.28 o 
  11   1   6     3109.93     3152.72     42.08 o 
  12   1   6     1058.37     1003.04     37.55 o 
  13   1   6     3621.44     4117.97     61.56 o 
  14   1   6      814.19      878.23     48.10 o 
  15   1   6     1050.08      965.74     54.75 o 
 -16   2   6       30.35       -7.05     51.62 o 
 -15   2   6       46.91       26.27     40.35 o 
 -14   2   6        0.69      -18.91     34.47 o 
 -13   2   6        3.31       26.36     34.46 o 
 -12   2   6       55.62       68.95     28.09 o 
 -11   2   6      238.03      222.40     28.67 o 
 -10   2   6      511.20      513.09     21.33 o 
  -9   2   6        0.66        7.05      5.64 o 
  -8   2   6      682.40      586.28     15.43 o 
  -7   2   6       52.83       58.31      7.76 o 
  -6   2   6     7275.28     7427.48     59.10 o 
  -5   2   6      645.07      615.05      9.80 o 
  -4   2   6    40824.75    42624.93    522.63 o 
  -3   2   6     1055.96      969.22     14.07 o 
  -2   2   6     1249.00     1316.40     15.02 o 
  -1   2   6      937.31      738.78     17.33 o 
   0   2   6     4061.48     4323.18     53.27 o 
   1   2   6     2688.41     2829.82     54.05 o 
   2   2   6     2345.99     2396.41     29.06 o 
   3   2   6    24716.23    24754.01    103.17 o 
   4   2   6     2626.66     2888.63     37.70 o 
   5   2   6    12387.37    11924.65    124.13 o 
   6   2   6     1113.66     1119.21     28.59 o 
   7   2   6        7.71        5.60     15.99 o 
   8   2   6      679.62      655.24     25.00 o 
   9   2   6      179.73      175.08     19.05 o 
  10   2   6       13.55        4.91     18.03 o 
  11   2   6        2.60        3.80     24.30 o 
  12   2   6        6.77       12.24     21.98 o 
  13   2   6       22.54        6.21     35.39 o 
  14   2   6        9.66        9.16     37.82 o 
  15   2   6       62.17      104.60     41.51 o 
 -16   3   6      319.63      399.42     59.42 o 
 -15   3   6       97.26       87.49     39.95 o 
 -14   3   6     3094.53     2992.73     61.83 o 
 -13   3   6     3815.30     3916.17     61.18 o 
 -12   3   6      245.36      242.37     30.50 o 
 -11   3   6     4217.60     4030.27     83.24 o 
 -10   3   6     7269.77     7302.35     65.33 o 
  -9   3   6     2368.45     2608.80     41.02 o 
  -8   3   6     2157.44     2204.44     36.44 o 
  -7   3   6      447.80      440.19     14.43 o 
  -6   3   6       51.97       41.42      5.55 o 
  -5   3   6      367.24      371.47      8.78 o 
  -4   3   6      693.97      709.10     12.03 o 
  -3   3   6      218.97      231.39      9.73 o 
  -2   3   6        4.57       -1.25      8.69 o 
  -1   3   6       37.53       23.64      8.04 o 
   0   3   6      205.71      167.01      8.52 o 
   1   3   6      869.93      906.87     18.31 o 
   2   3   6      209.67      210.45      7.92 o 
   3   3   6     7885.76     8559.65    146.93 o 
   4   3   6     2712.20     3013.03     32.92 o 
   5   3   6     5720.88     5453.20     50.34 o 
   6   3   6      799.93      775.83     19.21 o 
   7   3   6     5885.86     5568.49     55.30 o 
   8   3   6     2090.14     2200.88     48.08 o 
   9   3   6      384.32      371.99     21.80 o 
  10   3   6     2692.04     2633.64     72.88 o 
  11   3   6       64.76       60.97     25.94 o 
  12   3   6     1152.72     1093.10     38.88 o 
  13   3   6       33.00       27.04     34.77 o 
  14   3   6     1526.45     1586.09     57.92 o 
  15   3   6      267.83      244.95     44.64 o 
 -16   4   6      108.19       90.12     57.40 o 
 -15   4   6       22.40       28.55     29.52 o 
 -14   4   6        8.36       -5.38     29.19 o 
 -13   4   6      135.41      107.82     28.54 o 
 -12   4   6        0.06      -17.40     26.94 o 
 -11   4   6     1023.68      887.34     27.48 o 
 -10   4   6      236.03      264.90     22.26 o 
  -9   4   6     5494.65     5462.31     49.14 o 
  -8   4   6       24.59       27.93     12.08 o 
  -7   4   6     2183.54     2139.42     28.85 o 
  -6   4   6      302.82      312.48     12.96 o 
  -5   4   6     2474.71     2883.24     36.20 o 
  -4   4   6    17185.48    17165.03    142.45 o 
  -3   4   6      789.69     1028.98     17.37 o 
  -2   4   6    25383.15    24952.82    351.90 o 
  -1   4   6      470.17      473.10     19.71 o 
   0   4   6    19084.91    18665.47    182.74 o 
   1   4   6       19.21       28.69     12.18 o 
   2   4   6     1626.36     1648.69     24.76 o 
   3   4   6     4247.21     4726.99     52.32 o 
   4   4   6       46.91       40.85      9.47 o 
   5   4   6     3241.20     3355.31     49.03 o 
   6   4   6      294.52      280.05     10.59 o 
   7   4   6     4743.86     4803.89     76.22 o 
   8   4   6       85.62       94.36     18.88 o 
   9   4   6      770.16      752.45     26.90 o 
  10   4   6      164.05      145.11     26.16 o 
  11   4   6       77.54       79.94     26.14 o 
  12   4   6       36.11       23.29     34.87 o 
  13   4   6       35.89       33.67     36.04 o 
  14   4   6      316.26      289.69     43.44 o 
 -16   5   6      190.87      203.95     51.83 o 
 -15   5   6        0.98        8.89     37.04 o 
 -14   5   6      247.05      234.32     32.39 o 
 -13   5   6      505.50      480.87     34.65 o 
 -12   5   6     1132.17     1106.33     38.04 o 
 -11   5   6     1664.40     1798.48     35.17 o 
 -10   5   6     3509.72     3524.13     53.94 o 
  -9   5   6     3093.01     3249.33     66.18 o 
  -8   5   6      509.19      509.09     15.40 o 
  -7   5   6        9.73        4.74     10.59 o 
  -6   5   6      582.31      602.34     13.09 o 
  -5   5   6       10.95       14.83      9.25 o 
  -4   5   6     1720.66     1695.01     38.29 o 
  -3   5   6      325.59      294.97     16.35 o 
  -2   5   6      296.69      307.23     18.22 o 
  -1   5   6       34.96       24.61     15.84 o 
   0   5   6      227.20      259.64     18.90 o 
   1   5   6     2404.31     2629.89     39.23 o 
   2   5   6      617.96      628.16     23.44 o 
   3   5   6       30.32       22.97     15.37 o 
   4   5   6      132.01      126.61      9.66 o 
   5   5   6     1329.37     1333.33     19.33 o 
   6   5   6      214.71      208.08     11.98 o 
   7   5   6     5000.12     4986.17     80.37 o 
   8   5   6     2106.76     2075.49     39.31 o 
   9   5   6     2391.88     2573.15     40.10 o 
  10   5   6       53.82       37.12     25.66 o 
  11   5   6        8.58       12.81     33.61 o 
  12   5   6      770.87      882.96     50.19 o 
  13   5   6      184.47      191.78     39.54 o 
  14   5   6       96.23      141.71     42.29 o 
 -16   6   6      211.60      217.35     60.12 o 
 -15   6   6      108.63      100.45     38.52 o 
 -14   6   6        0.47        3.62     30.16 o 
 -13   6   6      445.31      465.38     33.94 o 
 -12   6   6        3.13       12.93     26.92 o 
 -11   6   6       23.41        4.19     22.35 o 
 -10   6   6      639.59      708.22     35.22 o 
  -9   6   6      143.69      121.25     11.28 o 
  -8   6   6      491.25      539.64     21.17 o 
  -7   6   6        5.72        2.46     15.05 o 
  -6   6   6      255.38      182.10      9.31 o 
  -5   6   6    12307.18    12688.40    110.34 o 
  -4   6   6    20299.56    20350.16    315.04 o 
  -3   6   6      443.56      343.51     22.43 o 
  -2   6   6     2587.02     2514.85     40.88 o 
  -1   6   6    14684.97    13765.92     81.36 o 
   0   6   6     1226.73     1333.57     35.16 o 
   1   6   6     4943.06     5061.50     54.77 o 
   2   6   6      172.13      177.98     20.42 o 
   3   6   6     3384.18     3487.85     52.98 o 
   4   6   6      189.91      192.62      9.00 o 
   5   6   6      826.52      764.31     16.54 o 
   6   6   6        6.39        7.42     10.90 o 
   7   6   6      573.95      533.72     24.28 o 
   8   6   6      815.59      807.83     31.14 o 
   9   6   6        6.67        5.31     22.59 o 
  10   6   6       24.24       31.60     36.64 o 
  11   6   6      112.29      127.63     42.63 o 
  12   6   6       14.00       27.83     37.56 o 
  13   6   6       61.92       37.96     41.92 o 
 -15   7   6      173.33      137.99     52.01 o 
 -14   7   6      148.74      136.09     47.06 o 
 -13   7   6       45.32       70.25     39.97 o 
 -12   7   6       14.86        8.44     41.73 o 
 -11   7   6      297.31      304.14     31.88 o 
 -10   7   6      309.93      356.40     30.25 o 
  -9   7   6     1098.88     1158.42     30.06 o 
  -8   7   6     2122.60     2153.37     37.38 o 
  -7   7   6      532.10      560.92     15.69 o 
  -6   7   6     1986.96     2067.10     39.02 o 
  -5   7   6      406.18      414.04     26.26 o 
  -4   7   6      833.48      843.58     29.96 o 
  -3   7   6      342.29      369.53     17.09 o 
  -2   7   6      381.17      393.13     26.26 o 
  -1   7   6       47.46       41.08      7.26 o 
   0   7   6     1025.43     1102.36     28.54 o 
   1   7   6       10.92       10.21     18.15 o 
   2   7   6      297.26      268.62     20.32 o 
   3   7   6       80.37       63.80     16.33 o 
   4   7   6     2508.67     2612.64     44.41 o 
   5   7   6      373.48      390.84     13.82 o 
   6   7   6       31.03       36.20     15.95 o 
   7   7   6     3958.57     4118.96     54.42 o 
   8   7   6     1466.76     1453.24     54.94 o 
   9   7   6     1010.94     1024.59     34.15 o 
  10   7   6      851.46      824.91     55.29 o 
  11   7   6      314.75      227.85     46.60 o 
  12   7   6      155.48       81.96     45.55 o 
  13   7   6      749.99      770.49     65.00 o 
 -16   8   6      106.14      116.55     69.82 o 
 -15   8   6        6.51        3.92     50.01 o 
 -14   8   6        3.61        6.01     44.10 o 
 -13   8   6       47.66       50.12     46.65 o 
 -12   8   6      361.45      332.00     34.61 o 
 -11   8   6       72.30       75.99     29.47 o 
 -10   8   6      348.93      343.39     32.17 o 
  -9   8   6     2488.54     2351.34     42.18 o 
  -8   8   6      604.49      612.22     32.13 o 
  -7   8   6    14533.61    14904.31     99.57 o 
  -6   8   6     5251.33     5457.07     86.61 o 
  -5   8   6     2856.55     2816.78     48.61 o 
  -4   8   6      586.77      581.79     25.24 o 
  -3   8   6     3388.25     3177.29     50.60 o 
  -2   8   6      680.43      723.52     18.85 o 
  -1   8   6      579.53      531.89     15.52 o 
   0   8   6     6721.20     6714.04     70.21 o 
   1   8   6     2481.12     2508.37     40.82 o 
   2   8   6     5906.19     5942.41     77.79 o 
   3   8   6     3216.74     3205.08     53.21 o 
   4   8   6      125.88      143.64     20.02 o 
   5   8   6      477.76      431.81     23.13 o 
   6   8   6       37.71       42.27     18.95 o 
   7   8   6        3.20        6.46     24.25 o 
   8   8   6       96.80       86.65     25.48 o 
   9   8   6       32.47       35.62     42.12 o 
  10   8   6        3.34      -10.08     42.37 o 
  11   8   6       11.57        2.94     44.68 o 
  12   8   6        0.68      -17.77     46.74 o 
 -16   9   6     4370.34     4693.55    153.23 o 
 -15   9   6      126.99      147.91     52.21 o 
 -14   9   6     4485.47     4513.40    112.64 o 
 -13   9   6      139.44      164.16     51.77 o 
 -12   9   6      475.64      486.44     38.70 o 
 -11   9   6      167.83      219.92     33.94 o 
 -10   9   6       23.31       35.68     35.40 o 
  -9   9   6     1223.41     1187.83     35.89 o 
  -8   9   6     1016.32     1001.07     67.86 o 
  -7   9   6     5618.55     5509.96     51.16 o 
  -6   9   6      100.42       59.76     20.21 o 
  -5   9   6      158.05      183.93     28.07 o 
  -4   9   6       27.31       37.40     23.69 o 
  -3   9   6       39.61       34.14     14.35 o 
  -2   9   6      216.53      184.35     14.73 o 
  -1   9   6        6.69        8.92      6.76 o 
   0   9   6      763.60      817.06     36.46 o 
   1   9   6       20.41       34.08     27.06 o 
   2   9   6     7415.32     7511.33     79.04 o 
   3   9   6       16.10       32.34     22.56 o 
   4   9   6     3736.82     3855.35     93.01 o 
   5   9   6     1111.67     1166.74     31.47 o 
   6   9   6     3517.60     3700.49    100.73 o 
   7   9   6     1030.18      954.29     36.17 o 
   8   9   6      135.59       86.19     31.77 o 
   9   9   6     1394.24     1405.97     68.42 o 
  10   9   6      346.93      229.54     51.27 o 
  11   9   6     2743.33     2975.33     95.22 o 
 -15  10   6      400.65      475.82     83.78 o 
 -14  10   6      223.38      269.76     53.62 o 
 -13  10   6      181.55      224.35     50.57 o 
 -12  10   6      233.84      284.88     36.75 o 
 -11  10   6        8.17        7.29     31.44 o 
 -10  10   6        5.32        4.62     37.16 o 
  -9  10   6       49.59       34.50     24.45 o 
  -8  10   6     2100.22     2010.70     48.76 o 
  -7  10   6     1556.23     1605.77     34.48 o 
  -6  10   6    13711.50    14219.96    206.57 o 
  -5  10   6     5556.52     5301.10     71.83 o 
  -4  10   6     2550.26     2426.59     51.75 o 
  -3  10   6     1104.25     1240.74     57.97 o 
  -2  10   6      347.43      356.87     30.83 o 
  -1  10   6      896.51      947.55     40.14 o 
   0  10   6     1938.32     1786.69     48.31 o 
   1  10   6     4778.03     4778.57     77.73 o 
   2  10   6     2395.22     2298.14     61.90 o 
   3  10   6     3861.58     3769.03     62.61 o 
   4  10   6      998.90     1065.81     35.49 o 
   5  10   6        6.25       17.08     25.44 o 
   6  10   6       48.42       58.63     33.32 o 
   7  10   6       64.43      106.03     34.03 o 
   8  10   6       24.18       28.75     43.75 o 
   9  10   6        9.34        1.64     46.56 o 
  10  10   6        0.12      -13.61     54.77 o 
  11  10   6        5.19       -2.95     56.92 o 
 -15  11   6     2105.55     2177.80    127.48 o 
 -14  11   6        7.78        3.58     50.40 o 
 -13  11   6     2079.00     2122.78     81.91 o 
 -12  11   6      519.46      451.23     41.17 o 
 -11  11   6       10.80       45.07     38.54 o 
 -10  11   6       15.90       20.37     41.35 o 
  -9  11   6        1.88       21.06     25.65 o 
  -8  11   6      821.65      726.76     39.20 o 
  -7  11   6        0.62        8.57     20.62 o 
  -6  11   6     1027.36     1063.92     38.13 o 
  -5  11   6        5.98        3.38     28.62 o 
  -4  11   6        2.85       -6.14     27.68 o 
  -3  11   6      195.27      169.48     30.47 o 
  -2  11   6        0.24       -5.38     29.70 o 
  -1  11   6     1287.29     1358.24     45.78 o 
   0  11   6      367.32      327.23     33.20 o 
   1  11   6     1154.49     1124.49     44.54 o 
   2  11   6       21.21       23.66     28.27 o 
   3  11   6      109.84      106.34     30.21 o 
   4  11   6        2.12       -4.64     26.85 o 
   5  11   6      355.67      351.36     30.99 o 
   6  11   6     1734.84     1862.68     57.25 o 
   7  11   6     1257.16     1123.72     81.26 o 
   8  11   6      687.73      548.80     60.99 o 
   9  11   6       78.23      100.44     48.04 o 
  10  11   6      632.35      596.71     68.04 o 
 -14  12   6       33.50        6.17     78.87 o 
 -13  12   6      486.42      384.03     64.54 o 
 -12  12   6      708.82      701.97     47.70 o 
 -11  12   6       22.80       33.83     43.33 o 
 -10  12   6      767.90      787.90     58.24 o 
  -9  12   6       63.44       92.89     30.15 o 
  -8  12   6      806.74      832.80     41.64 o 
  -7  12   6      342.81      319.55     33.67 o 
  -6  12   6       81.53      124.30     23.75 o 
  -5  12   6       82.74       64.81     28.77 o 
  -4  12   6     1993.86     1946.48     54.14 o 
  -3  12   6      769.54      772.45     41.83 o 
  -2  12   6      981.41      983.09     45.95 o 
  -1  12   6      398.92      369.26     35.51 o 
   0  12   6      158.27      181.50     33.75 o 
   1  12   6      518.76      575.26     41.27 o 
   2  12   6       70.19       77.16     31.78 o 
   3  12   6      123.52      107.07     32.89 o 
   4  12   6      129.09      124.56     33.05 o 
   5  12   6      196.86      249.77     40.25 o 
   6  12   6       64.86       46.28     40.13 o 
   7  12   6        0.22       15.15     35.88 o 
   8  12   6       24.66       24.49     54.77 o 
   9  12   6        0.48       27.61     69.71 o 
 -13  13   6      955.49     1064.06     75.31 o 
 -12  13   6      589.02      534.83     71.40 o 
 -11  13   6      429.37      448.66     54.30 o 
 -10  13   6      324.80      331.02     51.60 o 
  -9  13   6        4.66        5.22     31.84 o 
  -8  13   6        0.08       -5.63     31.38 o 
  -7  13   6       12.23       40.02     31.06 o 
  -6  13   6       17.58       16.00     24.56 o 
  -5  13   6       14.88       23.79     26.60 o 
  -4  13   6       63.18       80.62     35.58 o 
  -3  13   6       34.30       20.53     31.96 o 
  -2  13   6      665.32      614.70     44.05 o 
  -1  13   6       68.98       64.99     32.47 o 
   0  13   6       23.65       34.55     34.32 o 
   1  13   6        1.01       12.51     34.86 o 
   2  13   6       35.04        4.19     34.98 o 
   3  13   6      106.84      130.86     36.58 o 
   4  13   6     1185.21     1212.55     51.80 o 
   5  13   6     1167.68     1164.01     53.69 o 
   6  13   6       67.92       53.63     40.52 o 
   7  13   6     1041.93     1217.38     77.22 o 
   8  13   6      215.35      158.26     79.89 o 
 -12  14   6     1144.29     1208.96     76.92 o 
 -11  14   6        0.16        3.75     47.00 o 
 -10  14   6     1138.55     1204.11    128.00 o 
  -9  14   6      412.00      406.05     43.09 o 
  -8  14   6      173.77      189.30     37.71 o 
  -7  14   6      240.25      276.62     40.51 o 
  -6  14   6       36.15       31.24     26.74 o 
  -5  14   6     1019.23     1091.60     40.57 o 
  -4  14   6      590.23      626.19     47.57 o 
  -3  14   6     4122.26     4224.89     80.63 o 
  -2  14   6      123.75      138.09     38.98 o 
  -1  14   6     1032.80     1054.26     50.69 o 
   0  14   6       19.86       14.46     35.44 o 
   1  14   6      186.69      194.40     40.88 o 
   2  14   6       21.93       37.35     39.09 o 
   3  14   6       12.82       54.62     37.72 o 
   4  14   6      434.88      504.04     61.38 o 
   5  14   6       63.19       69.21     38.37 o 
   6  14   6      334.31      329.89     58.43 o 
 -11  15   6      625.79      541.18     94.86 o 
 -10  15   6      381.34      423.03    135.94 o 
  -9  15   6       65.30       82.89     53.00 o 
  -8  15   6       10.79       -6.98     37.04 o 
  -7  15   6       40.49       52.43     38.71 o 
  -6  15   6        7.27       16.98     38.53 o 
  -5  15   6       36.42       75.30     31.40 o 
  -4  15   6      138.46      162.02     35.84 o 
  -3  15   6       54.17       50.60     38.06 o 
  -2  15   6     1697.66     1704.01     62.37 o 
  -1  15   6      200.84      158.23     41.60 o 
   0  15   6        2.14       18.76     38.60 o 
   1  15   6       15.33       -0.16     38.58 o 
   2  15   6      366.20      368.70     43.72 o 
   3  15   6      261.71      313.40     42.59 o 
   4  15   6      478.37      477.57     49.34 o 
   5  15   6     2289.82     2472.57    125.16 o 
 -10  16   6      110.78       44.31     68.31 o 
  -9  16   6      311.33      291.47     88.93 o 
  -8  16   6      592.40      562.89     50.25 o 
  -7  16   6       65.82       87.69     44.00 o 
  -6  16   6      909.75      942.11     56.11 o 
  -5  16   6       41.29       43.47     34.09 o 
  -4  16   6     1841.42     1821.59     56.09 o 
  -3  16   6      116.93      146.67     39.69 o 
  -2  16   6     3028.56     3069.06     80.15 o 
  -1  16   6       39.62       17.19     46.06 o 
   0  16   6      152.14      150.67     42.32 o 
   1  16   6      309.01      331.69     48.51 o 
   2  16   6        2.00       -4.84     45.82 o 
   3  16   6      252.67      257.29     72.36 o 
  -8  17   6        5.25       23.26     69.93 o 
  -7  17   6       11.23       23.13     75.75 o 
  -6  17   6       45.29       67.11     55.12 o 
  -5  17   6        7.70        4.73     51.03 o 
  -4  17   6       31.53       28.25     37.37 o 
  -3  17   6       97.41       87.70     37.49 o 
  -2  17   6      500.31      528.88     44.33 o 
  -1  17   6        4.70        7.66     44.60 o 
   0  17   6     1538.52     1676.42    111.47 o 
  -1 -17   7      336.79      466.15     55.13 o 
   0 -17   7      740.29      709.71     58.88 o 
   1 -17   7      172.44      220.09     44.32 o 
   2 -17   7      600.23      636.45     43.01 o 
   3 -17   7      535.93      517.79     49.05 o 
   4 -17   7       82.92      151.98     42.96 o 
   5 -17   7     1790.11     1662.55     76.45 o 
   6 -17   7       27.34       28.20     53.13 o 
   7 -17   7     1774.59     1838.90     80.91 o 
   8 -17   7       46.87       25.14     45.55 o 
  -4 -16   7      380.94      409.19     63.03 o 
  -3 -16   7      136.04      142.53     46.36 o 
  -2 -16   7      179.14      218.07     42.77 o 
  -1 -16   7       25.83       49.05     40.22 o 
   0 -16   7      416.12      456.01     45.51 o 
   1 -16   7       56.67       63.56     31.80 o 
   2 -16   7      930.74     1061.47     46.68 o 
   3 -16   7      337.16      344.81     38.01 o 
   4 -16   7       35.11       41.04     39.82 o 
   5 -16   7      215.89      291.50     43.80 o 
   6 -16   7      348.04      343.14     52.27 o 
   7 -16   7      301.50      232.74     51.85 o 
   8 -16   7       69.43       68.01     47.49 o 
   9 -16   7      207.45      239.65     54.83 o 
  10 -16   7       16.73        9.35     44.56 o 
  -5 -15   7       86.94       67.37     50.13 o 
  -4 -15   7      270.72      254.09     41.41 o 
  -3 -15   7       37.41       29.77     33.66 o 
  -2 -15   7        4.68        5.91     36.30 o 
  -1 -15   7      118.11      105.12     38.11 o 
   0 -15   7     1626.38     1667.29     57.87 o 
   1 -15   7       22.51       25.16     31.73 o 
   2 -15   7     2961.57     3109.29     60.59 o 
   3 -15   7      222.82      199.93     32.56 o 
   4 -15   7     1554.44     1745.02     49.04 o 
   5 -15   7        3.10       10.52     34.48 o 
   6 -15   7       30.72        3.56     40.01 o 
   7 -15   7      207.41      248.28     45.96 o 
   8 -15   7      138.49      133.57     47.75 o 
   9 -15   7     1155.22     1090.92     61.26 o 
  10 -15   7      117.87      149.84     46.52 o 
  11 -15   7      900.40      937.23     64.09 o 
  -7 -14   7       46.73       27.96     40.94 o 
  -6 -14   7     1608.86     1691.17     55.32 o 
  -5 -14   7       92.07       61.87     34.84 o 
  -4 -14   7      298.89      287.71     37.35 o 
  -3 -14   7      279.24      239.17     39.02 o 
  -2 -14   7      390.39      405.12     41.74 o 
  -1 -14   7        3.89        4.71     33.04 o 
   0 -14   7      111.48      123.04     27.96 o 
   1 -14   7      347.67      349.80     34.36 o 
   2 -14   7       26.63       30.23     29.44 o 
   3 -14   7       43.83       68.60     27.74 o 
   4 -14   7      165.69      129.23     28.89 o 
   5 -14   7      268.48      323.03     54.42 o 
   6 -14   7      150.98      162.04     40.40 o 
   7 -14   7       14.35       12.21     36.39 o 
   8 -14   7      165.03      128.99     40.86 o 
   9 -14   7      252.09      260.90     38.69 o 
  10 -14   7      838.54      762.97     46.18 o 
  11 -14   7      311.97      311.22     37.69 o 
  12 -14   7      690.16      719.50     64.54 o 
  13 -14   7       24.01       47.28     76.70 o 
  -8 -13   7       99.41      111.82     43.11 o 
  -7 -13   7        0.03        9.93     36.12 o 
  -6 -13   7       14.70       40.59     33.69 o 
  -5 -13   7        9.31       18.09     33.31 o 
  -4 -13   7        8.79        0.52     36.53 o 
  -3 -13   7      165.34      189.87     37.17 o 
  -2 -13   7       18.47        5.72     33.59 o 
  -1 -13   7      283.42      317.58     27.61 o 
   0 -13   7      634.05      642.13     32.72 o 
   1 -13   7      680.85      656.51     34.86 o 
   2 -13   7     1063.84      971.86     38.88 o 
   3 -13   7     1547.23     1562.57     43.43 o 
   4 -13   7      326.94      292.98     30.40 o 
   5 -13   7      436.32      574.69     35.16 o 
   6 -13   7      240.22      280.71     31.56 o 
   7 -13   7       67.79       68.23     30.07 o 
   8 -13   7      373.06      468.01     38.30 o 
   9 -13   7      135.03      144.29     33.47 o 
  10 -13   7      123.08      124.74     34.90 o 
  11 -13   7      942.32      958.17     43.24 o 
  12 -13   7       53.33       77.94     32.57 o 
  13 -13   7      202.82      216.50     80.34 o 
  -9 -12   7       58.73       49.79     53.74 o 
  -8 -12   7      349.59      349.84     40.09 o 
  -7 -12   7       63.91       37.84     30.92 o 
  -6 -12   7      158.12      128.16     34.60 o 
  -5 -12   7     2036.37     2064.81     59.72 o 
  -4 -12   7      805.28      813.94     61.65 o 
  -3 -12   7     1262.11     1374.66     52.96 o 
  -2 -12   7     1293.36     1273.29     49.23 o 
  -1 -12   7      419.20      427.50     29.27 o 
   0 -12   7     1331.90     1337.34     38.28 o 
   1 -12   7       66.25       89.10     31.47 o 
   2 -12   7       27.43       10.20     29.37 o 
   3 -12   7      271.19      235.22     31.42 o 
   4 -12   7      543.83      618.68     25.65 o 
   5 -12   7      118.42      116.12     21.26 o 
   6 -12   7        0.18       -2.44     25.92 o 
   7 -12   7       26.38       16.81     26.49 o 
   8 -12   7      132.55      137.23     24.92 o 
   9 -12   7     1181.41     1206.94     47.48 o 
  10 -12   7       20.34       21.78     33.95 o 
  11 -12   7     2503.73     2514.28     62.81 o 
  12 -12   7       12.79       26.71     29.08 o 
  13 -12   7      903.03      828.89     70.79 o 
  14 -12   7        8.95       75.60     83.15 o 
 -10 -11   7       28.09       36.02     43.35 o 
  -9 -11   7      242.84      256.61     39.29 o 
  -8 -11   7      129.10      112.38     32.65 o 
  -7 -11   7       22.91        4.17     32.55 o 
  -6 -11   7       10.26        0.96     28.18 o 
  -5 -11   7       68.76       75.57     37.63 o 
  -4 -11   7      296.30      318.73     39.24 o 
  -3 -11   7     2130.59     2203.10     57.78 o 
  -2 -11   7      179.69      172.06     22.76 o 
  -1 -11   7     4083.73     4130.48     54.49 o 
   0 -11   7       10.35        3.70     22.60 o 
   1 -11   7     2763.73     2903.57     52.69 o 
   2 -11   7     1246.19     1253.83     35.74 o 
   3 -11   7      718.27      779.74     25.67 o 
   4 -11   7     4619.69     4633.07     85.11 o 
   5 -11   7      110.24      144.34     20.64 o 
   6 -11   7     6977.89     7299.88    106.77 o 
   7 -11   7      357.19      356.04     37.67 o 
   8 -11   7     2379.23     2381.19     60.23 o 
   9 -11   7      580.31      546.01     28.10 o 
  10 -11   7       23.63       54.54     32.03 o 
  11 -11   7        8.48       22.51     27.72 o 
  12 -11   7      604.99      661.94     37.61 o 
  13 -11   7     1158.60     1183.85    118.93 o 
  14 -11   7        0.17       35.11     47.93 o 
 -11 -10   7      941.02      943.24     58.78 o 
 -10 -10   7     2188.13     2208.08     60.00 o 
  -9 -10   7      359.01      342.85     40.16 o 
  -8 -10   7      588.32      566.59     34.05 o 
  -7 -10   7        1.30        4.38     25.13 o 
  -6 -10   7     1674.14     1613.66     45.74 o 
  -5 -10   7      502.85      439.37     38.76 o 
  -4 -10   7     3972.37     3846.53     70.20 o 
  -3 -10   7     1636.49     1661.04     49.88 o 
  -2 -10   7     1057.09     1067.00     31.71 o 
  -1 -10   7       79.65       78.22     21.64 o 
   0 -10   7      130.66      129.86      9.15 o 
   1 -10   7      451.60      441.66     25.13 o 
   2 -10   7        0.68        7.73     20.99 o 
   3 -10   7      798.69      708.27     32.29 o 
   4 -10   7     1132.95     1125.93     38.03 o 
   5 -10   7        7.88        5.63     22.41 o 
   6 -10   7      242.12      239.85     22.96 o 
   7 -10   7     1527.47     1578.54     44.71 o 
   8 -10   7       45.22       45.26     19.72 o 
   9 -10   7      317.09      333.95     23.86 o 
  10 -10   7       14.05       33.04     21.60 o 
  11 -10   7      220.02      214.70     21.83 o 
  12 -10   7      195.68      221.31     33.54 o 
  13 -10   7     3188.82     3324.47     70.67 o 
  14 -10   7      993.05      981.24     98.52 o 
  15 -10   7     2032.28     2153.76    136.38 o 
 -12  -9   7       14.01        2.83     50.72 o 
 -11  -9   7      284.02      249.08     38.51 o 
 -10  -9   7      136.34      155.31     36.28 o 
  -9  -9   7        0.64        6.28     32.97 o 
  -8  -9   7       21.49       17.44     25.39 o 
  -7  -9   7      121.61       94.22     26.18 o 
  -6  -9   7      486.01      457.51     28.41 o 
  -5  -9   7     1297.01     1225.32     39.26 o 
  -4  -9   7     1911.47     1936.10     31.11 o 
  -3  -9   7      480.62      467.44     22.92 o 
  -2  -9   7     3911.87     3806.52     51.37 o 
  -1  -9   7      231.21      271.58     11.12 o 
   0  -9   7      528.88      472.44     23.99 o 
   1  -9   7     1270.37     1330.54     36.60 o 
   2  -9   7     1596.41     1426.84     30.36 o 
   3  -9   7     1055.10      970.81     23.79 o 
   4  -9   7     6844.87     6853.07     66.27 o 
   5  -9   7    10586.62    10773.18     77.03 o 
   6  -9   7      458.69      497.67     18.18 o 
   7  -9   7     9101.30     8953.22     78.47 o 
   8  -9   7     1605.46     1649.13     34.07 o 
   9  -9   7      834.58      776.81     28.22 o 
  10  -9   7       15.87       22.66     19.23 o 
  11  -9   7      347.62      329.70     23.67 o 
  12  -9   7      388.73      319.29     26.78 o 
  13  -9   7       67.64       91.14     33.37 o 
  14  -9   7        3.62      -17.52     42.09 o 
  15  -9   7        6.58      -13.87     42.24 o 
 -12  -8   7      126.21      115.54     80.16 o 
 -11  -8   7      501.95      452.01     45.74 o 
 -10  -8   7       10.62       -0.73     35.80 o 
  -9  -8   7      729.43      752.81     33.65 o 
  -8  -8   7      228.38      237.45     26.30 o 
  -7  -8   7      114.92      115.10     23.77 o 
  -6  -8   7      593.85      539.32     32.63 o 
  -5  -8   7      831.35      807.77     33.84 o 
  -4  -8   7     1512.49     1475.06     24.76 o 
  -3  -8   7      554.78      648.05     15.28 o 
  -2  -8   7      873.01      967.60     31.25 o 
  -1  -8   7       20.57       36.81     17.75 o 
   0  -8   7     1165.63     1109.72     23.68 o 
   1  -8   7     1792.12     1673.27     26.35 o 
   2  -8   7      638.40      677.11     19.46 o 
   3  -8   7      233.90      226.75     15.23 o 
   4  -8   7      322.23      425.09     19.61 o 
   5  -8   7     1516.07     1357.32     31.86 o 
   6  -8   7        4.83        7.99     10.32 o 
   7  -8   7     1112.63     1120.72     26.99 o 
   8  -8   7      262.40      272.00     20.48 o 
   9  -8   7      413.64      443.25     24.11 o 
  10  -8   7      507.52      483.64     25.75 o 
  11  -8   7      516.27      545.35     26.29 o 
  12  -8   7     1265.04     1380.64     36.82 o 
  13  -8   7       41.36       79.10     26.94 o 
  14  -8   7     1247.44     1246.46     56.17 o 
  15  -8   7      111.31      131.14     40.57 o 
  16  -8   7      267.43      285.10     53.21 o 
 -13  -7   7       10.48       -0.19     54.99 o 
 -12  -7   7       93.29       65.67     55.14 o 
 -11  -7   7       13.42       21.01     33.73 o 
 -10  -7   7      193.28      222.72     36.19 o 
  -9  -7   7       94.31       61.80     25.57 o 
  -8  -7   7      467.84      378.48     28.23 o 
  -7  -7   7      366.34      387.41     26.18 o 
  -6  -7   7      108.47      108.86     25.74 o 
  -5  -7   7      363.10      332.43     18.02 o 
  -4  -7   7       53.29       55.77      9.95 o 
  -3  -7   7       13.55       20.05     10.34 o 
  -2  -7   7     1586.67     1575.10     22.53 o 
  -1  -7   7      406.36      469.81     17.67 o 
   0  -7   7     6149.42     6002.99     65.14 o 
   1  -7   7       10.26       27.13     12.00 o 
   2  -7   7     4440.61     4551.51     50.40 o 
   3  -7   7       85.32       68.54     14.79 o 
   4  -7   7       68.63       66.65     13.97 o 
   5  -7   7      117.30      117.38     11.14 o 
   6  -7   7      396.09      384.07     11.43 o 
   7  -7   7      260.15      264.00     17.90 o 
   8  -7   7      773.91      801.90     25.37 o 
   9  -7   7     3259.53     3137.79     45.41 o 
  10  -7   7      207.56      232.63     21.83 o 
  11  -7   7      198.82      210.63     22.03 o 
  12  -7   7      373.87      343.65     29.02 o 
  13  -7   7      237.03      233.99     27.68 o 
  14  -7   7       55.65       43.09     30.50 o 
  15  -7   7       84.29       68.16     40.29 o 
  16  -7   7       73.33       58.72     48.62 o 
 -14  -6   7       46.64       77.10     67.75 o 
 -13  -6   7        9.05       14.38     47.35 o 
 -12  -6   7       29.41       14.99     52.53 o 
 -11  -6   7        2.76       -8.63     33.32 o 
 -10  -6   7      444.71      473.38     36.92 o 
  -9  -6   7       19.77       18.94     22.75 o 
  -8  -6   7     5051.45     4737.92     57.05 o 
  -7  -6   7     2428.46     2219.35     41.03 o 
  -6  -6   7      756.41      653.09     21.79 o 
  -5  -6   7      308.03      374.84     15.75 o 
  -4  -6   7       54.79       64.84      9.03 o 
  -3  -6   7       85.80       89.80     10.85 o 
  -2  -6   7      413.07      469.38     14.96 o 
  -1  -6   7     3607.53     3404.19     44.00 o 
   0  -6   7       32.37       14.16     11.28 o 
   1  -6   7     3761.57     3598.60     63.22 o 
   2  -6   7     1788.23     1825.11     25.38 o 
   3  -6   7       37.14       25.47     14.11 o 
   4  -6   7      264.04      234.59     11.10 o 
   5  -6   7        0.60        1.83      8.51 o 
   6  -6   7     1277.99     1152.95     23.30 o 
   7  -6   7      485.78      494.26     20.91 o 
   8  -6   7     3937.08     3934.48     59.19 o 
   9  -6   7     1882.24     1861.94     41.68 o 
  10  -6   7     1792.09     1839.06     70.84 o 
  11  -6   7      234.70      225.06     26.47 o 
  12  -6   7      790.43      724.48     33.03 o 
  13  -6   7      187.05      201.88     29.18 o 
  14  -6   7       22.23       13.13     28.80 o 
  15  -6   7        9.01       17.77     31.17 o 
  16  -6   7        0.27      -15.94     49.14 o 
 -14  -5   7       22.06       13.57     51.47 o 
 -13  -5   7        4.38      -18.34     48.24 o 
 -12  -5   7        0.89       -0.36     48.35 o 
 -11  -5   7       45.61       26.22     30.65 o 
 -10  -5   7      438.84      456.27     36.36 o 
  -9  -5   7      308.62      296.48     25.59 o 
  -8  -5   7      352.52      340.07     25.94 o 
  -7  -5   7     2570.05     2419.20     59.25 o 
  -6  -5   7      629.49      643.83     20.48 o 
  -5  -5   7     2201.64     2215.01     39.98 o 
  -4  -5   7       14.74       23.91      8.36 o 
  -3  -5   7      848.12      995.24     15.57 o 
  -2  -5   7     2950.06     3173.32     39.04 o 
  -1  -5   7     7850.49     8223.27    125.47 o 
   0  -5   7    17665.08    17955.98     76.94 o 
   1  -5   7    14978.27    14231.38     68.64 o 
   2  -5   7     8973.03     8187.41     91.08 o 
   3  -5   7     1329.73     1119.54     21.95 o 
   4  -5   7     1497.35     1435.86     21.47 o 
   5  -5   7       37.17       83.81      8.38 o 
   6  -5   7       10.64        5.46     14.49 o 
   7  -5   7     3927.49     3794.75     63.92 o 
   8  -5   7     1886.92     1779.72     31.22 o 
   9  -5   7     3713.44     3704.70     72.56 o 
  10  -5   7     2369.82     2251.84     45.55 o 
  11  -5   7      679.84      521.56     29.90 o 
  12  -5   7      340.67      347.56     34.59 o 
  13  -5   7       26.53       35.10     31.57 o 
  14  -5   7       57.25       95.44     29.85 o 
  15  -5   7       88.77      107.35     34.26 o 
  16  -5   7       33.68       43.34     38.72 o 
 -14  -4   7      879.98      813.56     69.37 o 
 -13  -4   7       18.42       42.63     52.79 o 
 -12  -4   7       10.45       62.33     45.17 o 
 -11  -4   7      304.78      341.84     32.43 o 
 -10  -4   7      565.14      546.86     53.15 o 
  -9  -4   7     6152.89     6260.94     78.98 o 
  -8  -4   7       22.36       46.45     19.32 o 
  -7  -4   7    13061.29    12387.48    104.65 o 
  -6  -4   7     1559.30     1669.96     58.02 o 
  -5  -4   7     3136.93     3165.94     37.71 o 
  -4  -4   7      512.92      561.79     10.99 o 
  -3  -4   7      111.48      132.42      8.32 o 
  -2  -4   7       15.70       12.86      7.42 o 
  -1  -4   7      960.82      993.94     18.77 o 
   0  -4   7      798.38      780.19     10.96 o 
   1  -4   7      295.57      245.67     12.95 o 
   2  -4   7      352.88      453.91     13.94 o 
   3  -4   7       12.85       32.71     10.28 o 
   4  -4   7       22.50       21.26      6.74 o 
   5  -4   7      716.36      682.77     19.21 o 
   6  -4   7        2.80       13.20     15.16 o 
   7  -4   7     5296.73     5307.72     89.42 o 
   8  -4   7      235.01      255.88     21.51 o 
   9  -4   7     8443.32     8856.07    195.89 o 
  10  -4   7      125.00      113.42     24.71 o 
  11  -4   7     4571.90     4512.34     86.00 o 
  12  -4   7      438.84      413.22     35.11 o 
  13  -4   7       49.98       53.12     32.48 o 
  14  -4   7     1434.05     1505.63     53.84 o 
  15  -4   7      394.16      350.24     37.11 o 
  16  -4   7     1884.10     1902.20     62.43 o 
 -15  -3   7        0.30       17.20     76.93 o 
 -14  -3   7      394.06      447.29     59.71 o 
 -13  -3   7       79.61      119.61     49.86 o 
 -12  -3   7        2.27      -10.44     42.82 o 
 -11  -3   7       12.00       11.93     26.90 o 
 -10  -3   7      280.30      299.86     28.14 o 
  -9  -3   7       57.51       72.29     16.38 o 
  -8  -3   7        1.52       15.08     15.45 o 
  -7  -3   7     2464.87     2443.59     46.53 o 
  -6  -3   7        8.03        8.23     10.24 o 
  -5  -3   7    10257.93     9915.30     82.86 o 
  -4  -3   7      118.23      129.28      8.54 o 
  -3  -3   7     2141.83     2163.01     48.55 o 
  -2  -3   7     3000.72     2933.93     56.88 o 
  -1  -3   7     1097.52     1235.53     21.14 o 
   0  -3   7    24076.21    25020.15    195.87 o 
   1  -3   7      883.60     1233.81     23.49 o 
   2  -3   7    15109.98    13753.38     90.64 o 
   3  -3   7      907.84      954.42     24.30 o 
   4  -3   7     6375.47     6645.30     84.31 o 
   5  -3   7     8635.74     8883.95     69.00 o 
   6  -3   7      277.31      344.42     10.19 o 
   7  -3   7     3152.14     3031.94     35.46 o 
   8  -3   7      260.51      260.25     21.48 o 
   9  -3   7      525.35      514.60     18.33 o 
  10  -3   7      112.57      132.88     28.46 o 
  11  -3   7      744.38      668.31     36.99 o 
  12  -3   7        6.87       20.16     31.65 o 
  13  -3   7      267.58      230.00     35.14 o 
  14  -3   7       21.88       55.43     34.88 o 
  15  -3   7       78.09      109.05     35.56 o 
  16  -3   7      400.25      268.51     45.81 o 
 -15  -2   7       74.02      100.28     54.66 o 
 -14  -2   7     3676.59     3797.83     99.57 o 
 -13  -2   7       22.59       -5.56     47.41 o 
 -12  -2   7     3530.47     3476.44     88.18 o 
 -11  -2   7       74.26       92.25     40.44 o 
 -10  -2   7     1601.21     1722.64     97.49 o 
  -9  -2   7        1.84       17.18     21.43 o 
  -8  -2   7      192.88      184.59     10.06 o 
  -7  -2   7     2205.84     2419.93     57.10 o 
  -6  -2   7     3778.00     3668.32     45.14 o 
  -5  -2   7    11486.51    11794.52     96.88 o 
  -4  -2   7       74.11       66.35      6.99 o 
  -3  -2   7     4184.52     4243.72     56.96 o 
  -2  -2   7      137.17      102.93      7.26 o 
  -1  -2   7      341.92      319.30      8.63 o 
   0  -2   7      411.97      567.19      9.45 o 
   1  -2   7       62.17       74.88      9.19 o 
   2  -2   7      387.79      397.33     12.43 o 
   3  -2   7      312.47      328.33     10.91 o 
   4  -2   7     1574.40     1540.29     32.03 o 
   5  -2   7       86.65       89.19      9.32 o 
   6  -2   7     2915.07     3107.59     66.02 o 
   7  -2   7      789.16      727.78     16.67 o 
   8  -2   7     1168.70     1196.74     17.50 o 
   9  -2   7     1504.98     1503.18     39.09 o 
  10  -2   7     1687.11     1672.80     53.67 o 
  11  -2   7     1226.62     1381.84     45.54 o 
  12  -2   7      567.13      493.87     37.16 o 
  13  -2   7     3636.94     3556.32     67.51 o 
  14  -2   7      519.75      438.15     40.31 o 
  15  -2   7      498.42      499.70     40.24 o 
  16  -2   7      634.29      599.72     63.32 o 
 -15  -1   7      308.17      353.58     62.04 o 
 -14  -1   7        0.45      -17.17     49.97 o 
 -13  -1   7       44.17       70.87     51.90 o 
 -12  -1   7        2.80      -14.66     46.07 o 
 -11  -1   7        1.40        3.51     39.74 o 
 -10  -1   7        2.64       14.91     19.66 o 
  -9  -1   7       23.87       19.58     12.88 o 
  -8  -1   7      340.18      350.04     11.21 o 
  -7  -1   7     2525.20     2381.71     35.98 o 
  -6  -1   7     3077.00     3193.49    109.23 o 
  -5  -1   7     6459.87     6977.14    142.07 o 
  -4  -1   7    15096.34    14823.98    185.44 o 
  -3  -1   7      851.25     1019.27     13.70 o 
  -2  -1   7     1998.92     2259.08     31.69 o 
  -1  -1   7     1315.96     1176.88     19.21 o 
   0  -1   7      398.42      358.49      8.36 o 
   1  -1   7      642.38      475.30     10.50 o 
   2  -1   7      290.11      284.19      9.07 o 
   3  -1   7    13042.73    14357.15    163.93 o 
   4  -1   7     4180.73     4075.89     60.30 o 
   5  -1   7     7460.47     8009.57    130.28 o 
   6  -1   7     5498.20     5586.25     68.10 o 
   7  -1   7       99.96       99.01      6.06 o 
   8  -1   7       15.23       15.78     19.40 o 
   9  -1   7      812.43      836.30     30.28 o 
  10  -1   7      353.80      234.39     18.08 o 
  11  -1   7       69.68       86.79     29.77 o 
  12  -1   7       23.51       49.32     31.74 o 
  13  -1   7        0.06      -12.80     34.83 o 
  14  -1   7        0.76        6.65     35.33 o 
  15  -1   7       47.27       45.81     37.83 o 
  16  -1   7       75.95       95.69     52.28 o 
 -16   0   7       10.23      -30.42     68.81 o 
 -15   0   7     1020.90     1164.77     70.03 o 
 -14   0   7      432.65      377.00     57.43 o 
 -13   0   7     2133.91     2362.58     78.09 o 
 -12   0   7     1584.78     1483.53     61.56 o 
 -11   0   7      553.96      615.66     49.48 o 
 -10   0   7        8.59        7.91     15.31 o 
  -9   0   7      440.44      479.60     30.55 o 
  -8   0   7      720.73      786.54     17.06 o 
  -7   0   7      522.67      613.84     17.88 o 
  -6   0   7     2114.89     2257.95     27.51 o 
  -5   0   7     2935.63     3095.47     26.31 o 
  -4   0   7     3418.79     3398.23     46.28 o 
  -3   0   7       15.68        6.60      6.18 o 
  -2   0   7      575.61      559.70     10.05 o 
  -1   0   7      362.67      338.15      9.07 o 
   0   0   7       23.57       41.38      6.58 o 
   1   0   7     1065.15      952.89     15.08 o 
   2   0   7       31.63       35.20      7.87 o 
   3   0   7      470.03      439.40     15.49 o 
   4   0   7      876.23      756.87     12.97 o 
   5   0   7     1214.65     1278.53     17.78 o 
   6   0   7      965.02      931.71     15.92 o 
   7   0   7      930.45      928.25     35.23 o 
   8   0   7      490.60      506.41     25.29 o 
   9   0   7     1236.95     1172.81     33.80 o 
  10   0   7      552.05      594.96     30.28 o 
  11   0   7      851.65      736.94     33.26 o 
  12   0   7     3266.49     3471.48     99.62 o 
  13   0   7     1068.13     1214.53     49.87 o 
  14   0   7      807.86      922.22     70.35 o 
  15   0   7      177.33      182.45     51.94 o 
 -16   1   7       19.39       -2.03     61.95 o 
 -15   1   7       10.75        6.25     50.93 o 
 -14   1   7      195.58      185.73     47.50 o 
 -13   1   7      142.13      131.86     47.25 o 
 -12   1   7        7.40        0.82     42.31 o 
 -11   1   7      283.31      225.01     39.71 o 
 -10   1   7       62.54       89.27     18.01 o 
  -9   1   7       21.73       32.96      7.74 o 
  -8   1   7       15.37       22.73      8.15 o 
  -7   1   7      391.21      426.58     15.03 o 
  -6   1   7      432.64      437.77     14.00 o 
  -5   1   7     7945.38     8624.76     76.59 o 
  -4   1   7      870.65     1052.55     13.74 o 
  -3   1   7     6184.16     6651.84    117.62 o 
  -2   1   7      135.72       88.01      7.50 o 
  -1   1   7      631.55      890.94     16.35 o 
   0   1   7      634.90      627.89     10.57 o 
   1   1   7      716.91      590.23     10.89 o 
   2   1   7     5658.81     5376.73     69.86 o 
   3   1   7      940.74     1100.23     16.74 o 
   4   1   7    11048.58    10911.25    106.37 o 
   5   1   7     2613.20     3101.51     26.48 o 
   6   1   7     3264.15     3210.10     57.42 o 
   7   1   7      469.14      518.11     25.07 o 
   8   1   7      348.73      290.80     24.32 o 
   9   1   7       24.16       13.54     22.17 o 
  10   1   7      301.60      342.35     21.97 o 
  11   1   7        1.09       14.72     25.39 o 
  12   1   7       18.38       25.08     27.63 o 
  13   1   7        1.18       -6.18     29.90 o 
  14   1   7        0.36       15.32     36.21 o 
  15   1   7        0.53       -3.93     50.12 o 
 -16   2   7      199.40      221.65     69.65 o 
 -15   2   7      580.57      598.67     57.89 o 
 -14   2   7      362.72      347.70     53.01 o 
 -13   2   7     1290.82     1446.00     64.53 o 
 -12   2   7     3189.95     3235.14     70.26 o 
 -11   2   7      123.31      114.48     30.04 o 
 -10   2   7     5445.99     5657.16     95.60 o 
  -9   2   7     1419.05     1319.27     30.88 o 
  -8   2   7      122.31      177.33     19.15 o 
  -7   2   7       92.78       83.51      5.85 o 
  -6   2   7      281.08      291.13     12.01 o 
  -5   2   7      738.16      753.02     11.49 o 
  -4   2   7     3543.72     3731.97     27.56 o 
  -3   2   7     4835.63     5129.66     72.17 o 
  -2   2   7      144.14      124.55      9.01 o 
  -1   2   7      603.56      513.33     11.92 o 
   0   2   7      348.76      406.79     12.67 o 
   1   2   7      800.73      685.93     13.87 o 
   2   2   7     1570.99     1803.50     25.72 o 
   3   2   7       91.90       68.57      8.62 o 
   4   2   7       87.79       66.38     11.15 o 
   5   2   7     3572.97     3668.09    107.53 o 
   6   2   7     1568.02     1640.12     48.32 o 
   7   2   7       53.81       86.34     22.16 o 
   8   2   7      634.14      659.62     23.93 o 
   9   2   7     1431.54     1594.11     41.04 o 
  10   2   7      491.34      517.81     24.96 o 
  11   2   7     1809.57     1639.70     42.74 o 
  12   2   7      905.62      860.68     37.38 o 
  13   2   7      514.60      520.40     42.22 o 
  14   2   7      667.12      620.11     47.87 o 
  15   2   7     1081.11     1195.24     72.65 o 
 -15   3   7        0.54      -13.15     46.88 o 
 -14   3   7        3.38        4.04     34.42 o 
 -13   3   7        1.26       -3.48     33.74 o 
 -12   3   7       93.70       79.00     32.22 o 
 -11   3   7      100.69      113.29     31.60 o 
 -10   3   7     4550.04     4349.39     80.96 o 
  -9   3   7      874.61      796.42     34.92 o 
  -8   3   7     1748.75     1728.54     29.32 o 
  -7   3   7     1074.29     1005.95     19.00 o 
  -6   3   7      389.59      422.07     20.50 o 
  -5   3   7      135.27      133.81      7.67 o 
  -4   3   7    16971.43    17048.01     70.63 o 
  -3   3   7     9644.67     9755.50     69.73 o 
  -2   3   7    16100.62    15854.36    133.07 o 
  -1   3   7    18116.95    17981.95    198.99 o 
   0   3   7     3594.82     3407.26     39.44 o 
   1   3   7    11225.71    11280.59    187.74 o 
   2   3   7     3168.51     3810.01    102.36 o 
   3   3   7      131.89      157.47     10.23 o 
   4   3   7     1162.49     1256.59     38.24 o 
   5   3   7     3913.57     4188.48     66.56 o 
   6   3   7     3877.20     3982.39     68.12 o 
   7   3   7     2463.99     2224.72     34.80 o 
   8   3   7     2484.02     2584.24     45.52 o 
   9   3   7       48.14       20.56     19.55 o 
  10   3   7      295.68      229.62     22.20 o 
  11   3   7       14.24       28.64     26.99 o 
  12   3   7       36.85       70.30     27.92 o 
  13   3   7      171.73      166.15     37.89 o 
  14   3   7       13.05       15.06     38.13 o 
 -15   4   7      477.50      456.43     44.17 o 
 -14   4   7      526.28      436.71     41.95 o 
 -13   4   7     1019.13     1037.09     46.50 o 
 -12   4   7      171.22      190.40     31.98 o 
 -11   4   7     7476.95     7397.82     83.81 o 
 -10   4   7     3598.19     3744.57     49.76 o 
  -9   4   7     7183.99     7046.85     95.06 o 
  -8   4   7     1185.05     1178.31     22.63 o 
  -7   4   7     1191.33     1155.28     16.15 o 
  -6   4   7       82.84      104.84     11.74 o 
  -5   4   7       83.52      113.77      9.64 o 
  -4   4   7      745.76      723.89     15.26 o 
  -3   4   7      419.72      336.17     12.56 o 
  -2   4   7       14.26       29.82     11.73 o 
  -1   4   7      167.48      155.18     14.64 o 
   0   4   7      159.86      191.36     10.33 o 
   1   4   7       15.50        7.48      5.75 o 
   2   4   7       98.76      142.51     14.41 o 
   3   4   7      542.01      682.93     15.02 o 
   4   4   7     1179.09     1265.59     34.13 o 
   5   4   7     2634.73     2753.28     60.92 o 
   6   4   7     3517.94     3608.59     42.66 o 
   7   4   7    10091.37     9952.87    113.95 o 
   8   4   7     1230.04     1332.01     34.66 o 
   9   4   7     3821.58     3953.34     61.39 o 
  10   4   7      901.42      990.19     37.83 o 
  11   4   7      554.19      555.12     34.45 o 
  12   4   7       11.47       37.60     34.93 o 
  13   4   7      352.42      316.44     41.26 o 
  14   4   7      474.28      420.28     46.25 o 
 -15   5   7       22.17       20.11     36.81 o 
 -14   5   7       78.26       79.47     33.29 o 
 -13   5   7      197.11      252.12     35.81 o 
 -12   5   7       15.02       14.06     32.00 o 
 -11   5   7      979.68     1171.54     52.54 o 
 -10   5   7      244.15      266.75     24.71 o 
  -9   5   7     2599.29     2508.34     42.77 o 
  -8   5   7       43.40       27.70      6.63 o 
  -7   5   7      417.47      471.61     16.65 o 
  -6   5   7      902.93      845.52     15.96 o 
  -5   5   7     1425.55     1291.82     20.74 o 
  -4   5   7      353.39      267.47     13.03 o 
  -3   5   7     1582.07     1629.12     26.11 o 
  -2   5   7    13600.90    12681.65     72.44 o 
  -1   5   7      840.66      828.95     25.07 o 
   0   5   7    17906.91    17279.66    321.20 o 
   1   5   7        8.62        2.41     16.07 o 
   2   5   7      754.85      738.11     33.39 o 
   3   5   7     1522.49     1527.74     31.90 o 
   4   5   7     2637.14     2684.94     43.30 o 
   5   5   7     1920.57     1931.59     41.48 o 
   6   5   7      136.42      145.23     11.98 o 
   7   5   7     1607.88     1707.39     43.30 o 
   8   5   7      209.53      235.33     24.16 o 
   9   5   7      378.66      406.82     28.11 o 
  10   5   7       14.45       -3.20     29.51 o 
  11   5   7        0.10       -5.15     35.68 o 
  12   5   7        7.12       16.05     35.36 o 
  13   5   7      183.06      198.48     45.27 o 
  14   5   7      620.61      596.34     64.48 o 
 -15   6   7        3.85        8.27     50.53 o 
 -14   6   7      996.94      989.39     48.24 o 
 -13   6   7      479.45      486.42     40.04 o 
 -12   6   7      247.81      252.93     34.09 o 
 -11   6   7      234.34      251.32     25.36 o 
 -10   6   7     1951.13     1988.74     61.15 o 
  -9   6   7      426.80      431.91     13.21 o 
  -8   6   7     1163.33     1210.98     27.19 o 
  -7   6   7      643.75      698.44     24.33 o 
  -6   6   7      459.24      428.77     14.84 o 
  -5   6   7        7.35        4.82     12.12 o 
  -4   6   7      757.49      725.54     31.39 o 
  -3   6   7       41.02       44.09     20.11 o 
  -2   6   7      189.95      194.66     18.67 o 
  -1   6   7      415.33      439.22     12.44 o 
   0   6   7       13.74        2.51     18.25 o 
   1   6   7      276.08      270.95     20.56 o 
   2   6   7     1345.18     1439.01     30.44 o 
   3   6   7     1780.32     1667.15     29.24 o 
   4   6   7      771.19      766.79     22.95 o 
   5   6   7     1591.25     1533.10     29.37 o 
   6   6   7       92.67       85.60     15.56 o 
   7   6   7      664.21      622.88     28.89 o 
   8   6   7     1251.75     1327.50     42.41 o 
   9   6   7      694.09      721.50     32.24 o 
  10   6   7        7.27       11.31     38.45 o 
  11   6   7      847.30      665.51     56.26 o 
  12   6   7      844.07      831.04     61.91 o 
  13   6   7      197.77      172.61     49.97 o 
 -16   7   7        6.26      -15.37     64.63 o 
 -15   7   7       85.22       71.84     53.52 o 
 -14   7   7      125.73      144.37     49.06 o 
 -13   7   7        1.80       -5.88     45.83 o 
 -12   7   7       11.54       15.09     38.71 o 
 -11   7   7       53.13       62.21     26.31 o 
 -10   7   7        2.75       14.03     27.93 o 
  -9   7   7       31.99       30.38     14.53 o 
  -8   7   7      899.46      929.61     28.50 o 
  -7   7   7      390.79      386.68     14.25 o 
  -6   7   7     1481.62     1472.22     25.52 o 
  -5   7   7    20041.16    20237.77    111.13 o 
  -4   7   7     1138.50     1414.25     36.38 o 
  -3   7   7       15.08       13.45     20.59 o 
  -2   7   7      685.90      669.51     25.51 o 
  -1   7   7     1352.13     1298.46     28.34 o 
   0   7   7      407.34      433.59     24.12 o 
   1   7   7     6506.17     6408.95     58.91 o 
   2   7   7     2975.88     2860.86     37.85 o 
   3   7   7     1671.98     1634.12     45.35 o 
   4   7   7     1915.12     1788.54     43.05 o 
   5   7   7       17.35       18.90      6.71 o 
   6   7   7       15.17       17.32     16.57 o 
   7   7   7      782.22      701.32     32.71 o 
   8   7   7      243.30      266.48     26.20 o 
   9   7   7       94.38      107.13     26.43 o 
  10   7   7       18.13       30.29     41.09 o 
  11   7   7        8.63       21.08     45.82 o 
  12   7   7       82.91       82.79     52.19 o 
 -16   8   7      779.42      693.27     96.78 o 
 -15   8   7     2047.25     2217.84     84.06 o 
 -14   8   7      464.69      465.23     61.04 o 
 -13   8   7      407.57      343.61     72.39 o 
 -12   8   7      676.47      586.89     50.72 o 
 -11   8   7       37.34       22.16     27.60 o 
 -10   8   7        3.89      -13.81     29.14 o 
  -9   8   7      680.42      673.56     45.57 o 
  -8   8   7     3239.51     3359.42     50.57 o 
  -7   8   7     1137.66     1056.86     24.39 o 
  -6   8   7     2591.55     2535.68     47.91 o 
  -5   8   7      174.97      144.37     26.39 o 
  -4   8   7      432.08      379.19     20.12 o 
  -3   8   7       27.47       33.64     13.61 o 
  -2   8   7        2.28       -0.21     10.34 o 
  -1   8   7       25.41       26.45     21.78 o 
   0   8   7      746.71      682.55     28.76 o 
   1   8   7     1599.33     1625.54     36.38 o 
   2   8   7     1776.67     1606.10     39.66 o 
   3   8   7     3779.95     3888.96    108.30 o 
   4   8   7      272.80      307.84     22.22 o 
   5   8   7     2967.56     2974.82     70.89 o 
   6   8   7       26.98       22.01     18.41 o 
   7   8   7      677.63      667.24     33.73 o 
   8   8   7       54.55       44.80     24.64 o 
   9   8   7      926.31      896.48     81.72 o 
  10   8   7      663.60      651.87     56.82 o 
  11   8   7      498.78      501.02     60.03 o 
  12   8   7     2376.08     2625.60    147.69 o 
 -15   9   7       36.30       77.37     78.95 o 
 -14   9   7      731.75      662.66     62.11 o 
 -13   9   7       57.53       95.85     49.62 o 
 -12   9   7       60.15       55.59     32.59 o 
 -11   9   7     1029.90     1021.96     44.95 o 
 -10   9   7        9.43       12.84     36.54 o 
  -9   9   7      197.04      225.66     24.81 o 
  -8   9   7     1827.64     1831.04     44.48 o 
  -7   9   7    36633.35    36883.19    198.52 o 
  -6   9   7     3445.84     3457.38     57.95 o 
  -5   9   7    10887.28    10836.82    157.21 o 
  -4   9   7       54.32       44.49     26.29 o 
  -3   9   7     2327.93     2385.34     58.64 o 
  -2   9   7      132.09      123.46     12.20 o 
  -1   9   7       26.47       39.50     24.11 o 
   0   9   7     3949.45     3825.07     72.26 o 
   1   9   7       29.41       28.01     27.15 o 
   2   9   7    10913.46    10891.41    269.14 o 
   3   9   7      646.53      702.35     28.98 o 
   4   9   7     3108.53     3266.06     45.21 o 
   5   9   7      124.30      133.48     22.66 o 
   6   9   7       10.14       19.35     26.18 o 
   7   9   7        1.65       10.41     25.88 o 
   8   9   7       65.71       74.06     34.49 o 
   9   9   7       18.96        0.20     46.34 o 
  10   9   7       76.22       70.96     50.52 o 
  11   9   7        4.36       20.62     55.55 o 
 -15  10   7     1036.64      983.97     99.65 o 
 -14  10   7     3442.95     3565.97    185.51 o 
 -13  10   7        3.44       -4.33     44.52 o 
 -12  10   7      526.90      523.45     41.66 o 
 -11  10   7        5.22       20.91     32.46 o 
 -10  10   7        9.60       21.49     36.90 o 
  -9  10   7       16.25        9.80     24.73 o 
  -8  10   7     1042.63      976.65     39.82 o 
  -7  10   7     1094.00     1055.19     36.71 o 
  -6  10   7      318.57      340.61     37.21 o 
  -5  10   7      446.21      388.19     63.46 o 
  -4  10   7       17.89       27.12     28.13 o 
  -3  10   7      131.90      123.36     28.32 o 
  -2  10   7        1.45        0.32     28.85 o 
  -1  10   7      160.73      161.92     28.80 o 
   0  10   7      268.99      313.16     33.59 o 
   1  10   7      782.53      801.36     39.36 o 
   2  10   7     2087.47     2148.04     52.01 o 
   3  10   7      955.22      909.17     35.51 o 
   4  10   7     1544.81     1389.74     35.93 o 
   5  10   7      517.75      526.60     28.22 o 
   6  10   7      780.28      768.12     37.76 o 
   7  10   7     1514.35     1534.82     79.26 o 
   8  10   7        6.38       15.62     46.14 o 
   9  10   7     1098.17     1120.76     69.49 o 
  10  10   7     1054.84     1123.11     89.02 o 
 -14  11   7       27.06       56.19     55.82 o 
 -13  11   7       21.81       40.66     45.25 o 
 -12  11   7      442.62      430.99     42.26 o 
 -11  11   7       13.62       18.98     43.53 o 
 -10  11   7     1049.74     1089.51     61.24 o 
  -9  11   7       19.29       19.37     26.24 o 
  -8  11   7     1197.22     1338.80     45.97 o 
  -7  11   7      141.72      142.54     31.27 o 
  -6  11   7      485.16      516.24     36.72 o 
  -5  11   7     2601.77     2652.96     61.08 o 
  -4  11   7      708.76      696.16     39.45 o 
  -3  11   7     4411.25     4257.75     70.84 o 
  -2  11   7      420.68      407.76     36.49 o 
  -1  11   7     1782.49     1791.91     88.11 o 
   0  11   7     1143.96     1152.28     45.45 o 
   1  11   7     1343.69     1391.44     48.68 o 
   2  11   7       55.66       58.40     30.20 o 
   3  11   7     1226.61     1231.10     50.93 o 
   4  11   7     1408.63     1394.74     42.80 o 
   5  11   7       18.12       32.52     36.79 o 
   6  11   7       76.66       78.77     38.02 o 
   7  11   7      145.11      151.33     39.88 o 
   8  11   7        9.38       10.69     48.54 o 
   9  11   7       10.72       10.09     51.31 o 
 -14  12   7      399.94      374.48     87.06 o 
 -13  12   7     1309.25     1475.26    105.66 o 
 -12  12   7     1122.33     1157.23     62.00 o 
 -11  12   7      490.17      479.19     53.24 o 
 -10  12   7       13.03       22.67     47.13 o 
  -9  12   7      166.68      175.35     47.85 o 
  -8  12   7        2.50       17.05     29.99 o 
  -7  12   7       40.04       55.36     30.49 o 
  -6  12   7       29.13       30.34     23.64 o 
  -5  12   7        2.87       -7.05     34.29 o 
  -4  12   7       28.82       40.16     31.73 o 
  -3  12   7      387.57      443.84     41.29 o 
  -2  12   7       75.25       79.20     34.01 o 
  -1  12   7      997.91     1019.37     47.73 o 
   0  12   7       43.96       43.78     34.56 o 
   1  12   7      228.50      189.05     32.35 o 
   2  12   7      135.58      107.47     33.54 o 
   3  12   7       30.03       27.21     33.13 o 
   4  12   7      246.34      268.49     33.51 o 
   5  12   7     1610.18     1602.13     58.30 o 
   6  12   7     2542.49     2573.44     91.66 o 
   7  12   7        4.42       14.70     37.52 o 
   8  12   7     1203.36     1258.62     75.22 o 
 -13  13   7      927.38      980.91    112.88 o 
 -12  13   7        2.09       -3.73     46.73 o 
 -11  13   7     1849.19     1951.68    101.09 o 
 -10  13   7        1.35       11.93     48.78 o 
  -9  13   7       27.59       35.93     44.05 o 
  -8  13   7       15.96       10.28     32.32 o 
  -7  13   7      380.87      395.33     39.65 o 
  -6  13   7        6.76        9.58     25.30 o 
  -5  13   7      302.13      238.55     35.93 o 
  -4  13   7     3800.97     3882.36     74.05 o 
  -3  13   7      490.92      454.18     41.69 o 
  -2  13   7     4539.54     4739.94     82.03 o 
  -1  13   7       86.96       79.69     35.54 o 
   0  13   7       13.24       12.69     33.49 o 
   1  13   7       18.90       25.97     33.65 o 
   2  13   7       79.24       79.48     36.64 o 
   3  13   7       30.09       32.41     35.75 o 
   4  13   7       47.11       46.70     39.19 o 
   5  13   7      154.33      123.58     43.20 o 
   6  13   7       75.23       61.00     41.89 o 
   7  13   7        6.49       -1.23     83.79 o 
 -12  14   7      832.43      788.40     87.15 o 
 -11  14   7      108.32      115.79     58.01 o 
 -10  14   7      525.34      542.91     62.89 o 
  -9  14   7       31.19       41.49     46.83 o 
  -8  14   7       68.33       78.88     37.54 o 
  -7  14   7      147.35      161.02     38.86 o 
  -6  14   7       33.43       46.36     37.23 o 
  -5  14   7      116.49      124.92     30.39 o 
  -4  14   7      698.83      649.62     47.19 o 
  -3  14   7      961.67      923.94     53.07 o 
  -2  14   7       84.15      102.08     40.53 o 
  -1  14   7       61.36       65.37     38.57 o 
   0  14   7      132.47      109.10     38.00 o 
   1  14   7      547.80      494.10     44.71 o 
   2  14   7      471.38      516.08     44.82 o 
   3  14   7       35.47       51.36     38.00 o 
   4  14   7      965.11      890.58     54.66 o 
   5  14   7       27.65        2.90     43.64 o 
   6  14   7     1747.81     1936.51    112.84 o 
 -11  15   7      758.55      664.58     89.47 o 
 -10  15   7      713.30      627.97     65.70 o 
  -9  15   7        0.77       -3.75     53.66 o 
  -8  15   7       92.17      120.39     42.33 o 
  -7  15   7       15.75       19.53     36.53 o 
  -6  15   7       66.92       47.08     36.40 o 
  -5  15   7      175.42      171.17     31.62 o 
  -4  15   7     1440.88     1395.90     63.31 o 
  -3  15   7     1563.87     1707.78     65.36 o 
  -2  15   7     1992.87     2386.41     72.31 o 
  -1  15   7      722.53      685.07     49.95 o 
   0  15   7      110.34      102.91     43.13 o 
   1  15   7       31.21       57.59     38.21 o 
   2  15   7      171.63      158.01     40.36 o 
   3  15   7        7.57        7.31     55.10 o 
   4  15   7      130.93      108.78     69.73 o 
  -9  16   7        9.50       30.16     73.68 o 
  -8  16   7       24.08       26.98     41.69 o 
  -7  16   7       55.96       47.21     44.07 o 
  -6  16   7        0.15       16.93     42.13 o 
  -5  16   7       17.87       37.49     42.75 o 
  -4  16   7       30.57       59.34     34.13 o 
  -3  16   7       14.04       -1.72     43.70 o 
  -2  16   7      388.90      492.63     62.78 o 
  -1  16   7      190.93      154.31     47.48 o 
   0  16   7       24.45       35.36     42.05 o 
   1  16   7      381.85      346.76     48.89 o 
   2  16   7       10.82      -12.17     75.57 o 
  -7  17   7      751.70      703.81     93.93 o 
  -6  17   7      368.26      340.12     90.08 o 
  -5  17   7       68.15      127.68     70.27 o 
  -4  17   7      132.79      120.72     54.34 o 
  -3  17   7       34.21       62.63     40.23 o 
  -2  17   7     1232.43     1314.27     81.14 o 
  -1  17   7      206.21      121.28     84.11 o 
   0 -17   8      560.31      614.80     60.56 o 
   1 -17   8      400.45      451.93     55.69 o 
   2 -17   8      179.03      167.02     46.77 o 
   3 -17   8      603.96      494.51     63.63 o 
   4 -17   8      173.35      140.90     40.57 o 
   5 -17   8        0.83      -10.37     40.62 o 
   6 -17   8        8.30        3.60     40.75 o 
   7 -17   8       12.06       22.04     42.95 o 
  -3 -16   8      473.44      540.00     53.70 o 
  -2 -16   8       85.72      100.74     52.68 o 
  -1 -16   8      304.07      276.94     43.52 o 
   0 -16   8      246.99      204.89     43.59 o 
   1 -16   8     1782.53     1865.19     63.03 o 
   2 -16   8      806.18      784.31     53.09 o 
   3 -16   8     1753.78     1985.25     64.98 o 
   4 -16   8     1190.20     1234.78     54.20 o 
   5 -16   8      663.49      678.38     49.66 o 
   6 -16   8        3.53       -1.54     36.48 o 
   7 -16   8      797.45      705.59     52.96 o 
   8 -16   8      660.98      561.91     49.80 o 
   9 -16   8      722.92      766.39     53.65 o 
  10 -16   8      811.62      747.99     66.28 o 
  -5 -15   8     3063.63     3424.56    103.44 o 
  -4 -15   8      210.94      215.96     41.68 o 
  -3 -15   8      185.19      212.40     43.63 o 
  -2 -15   8      465.15      410.74     45.33 o 
  -1 -15   8      155.66      186.92     40.76 o 
   0 -15   8      159.77      127.49     38.65 o 
   1 -15   8      229.21      218.59     40.91 o 
   2 -15   8      709.10      681.14     37.22 o 
   3 -15   8       24.98       25.26     29.81 o 
   4 -15   8       70.62       86.16     38.80 o 
   5 -15   8      580.29      562.73     44.16 o 
   6 -15   8        5.95        0.18     37.10 o 
   7 -15   8       22.09       27.89     38.45 o 
   8 -15   8        1.69        3.24     36.29 o 
   9 -15   8     1106.16     1090.61     80.41 o 
  10 -15   8      104.36       72.74     45.26 o 
  11 -15   8     1141.43     1068.46     65.06 o 
  -6 -14   8      156.04      136.15     45.10 o 
  -5 -14   8        4.43        4.73     36.56 o 
  -4 -14   8       44.97       14.96     38.18 o 
  -3 -14   8        2.90        3.11     38.32 o 
  -2 -14   8       11.44       -1.72     37.11 o 
  -1 -14   8       62.73       62.30     37.67 o 
   0 -14   8     1245.88     1313.90     53.30 o 
   1 -14   8      174.26      186.21     29.52 o 
   2 -14   8     2753.51     2732.80     53.30 o 
   3 -14   8      421.02      406.41     31.87 o 
   4 -14   8     1083.22     1043.58     38.28 o 
   5 -14   8      406.42      360.87     39.09 o 
   6 -14   8       63.58      100.98     37.87 o 
   7 -14   8      621.21      611.38     46.76 o 
   8 -14   8      261.78      221.25     38.76 o 
   9 -14   8     1527.58     1601.80     59.54 o 
  10 -14   8      133.62      131.41     35.88 o 
  11 -14   8      287.69      310.82     37.46 o 
  12 -14   8      240.46      251.77     42.10 o 
  -8 -13   8       29.78       28.25     51.73 o 
  -7 -13   8      158.56      131.17     36.44 o 
  -6 -13   8      197.08      203.44     36.09 o 
  -5 -13   8        0.22       -7.70     33.76 o 
  -4 -13   8      723.54      810.74     50.23 o 
  -3 -13   8      641.19      639.64     44.82 o 
  -2 -13   8        5.37       -7.39     35.78 o 
  -1 -13   8      264.25      255.24     37.38 o 
   0 -13   8       26.76       54.48     26.16 o 
   1 -13   8       51.23       72.79     25.58 o 
   2 -13   8        8.98       21.47     25.47 o 
   3 -13   8        3.50        2.81     25.56 o 
   4 -13   8       27.21       15.57     24.80 o 
   5 -13   8       26.71       24.24     32.32 o 
   6 -13   8      225.68      193.77     34.45 o 
   7 -13   8        2.17       -0.22     25.39 o 
   8 -13   8        5.66       24.90     27.38 o 
   9 -13   8        6.44       19.45     27.53 o 
  10 -13   8     1034.39     1006.12     44.32 o 
  11 -13   8       20.16       46.91     29.42 o 
  12 -13   8      389.02      310.31     35.24 o 
  13 -13   8        2.96      -34.27     68.50 o 
  -9 -12   8       29.21       57.49     48.50 o 
  -8 -12   8       30.06       31.06     34.53 o 
  -7 -12   8       21.06        8.69     33.62 o 
  -6 -12   8       11.31        0.22     32.92 o 
  -5 -12   8      184.08      190.45     39.15 o 
  -4 -12   8      305.77      269.26     39.68 o 
  -3 -12   8        4.10        3.78     33.81 o 
  -2 -12   8     1361.86     1329.53     53.06 o 
  -1 -12   8       75.87      129.66     25.94 o 
   0 -12   8     2708.20     2576.79     57.83 o 
   1 -12   8       64.50       50.58     25.40 o 
   2 -12   8      751.75      771.43     33.04 o 
   3 -12   8       13.10       -2.19     23.88 o 
   4 -12   8      217.99      225.86     20.73 o 
   5 -12   8     1291.25     1336.14     31.12 o 
   6 -12   8      695.51      661.85     33.59 o 
   7 -12   8     2629.39     2642.74     51.55 o 
   8 -12   8        1.36       -4.47     26.71 o 
   9 -12   8      695.11      689.04     36.30 o 
  10 -12   8        3.46        3.43     30.75 o 
  11 -12   8       92.79      100.89     31.70 o 
  12 -12   8       78.47       75.28     34.77 o 
  13 -12   8      451.17      437.66     59.43 o 
  14 -12   8      167.71      172.28     85.53 o 
 -10 -11   8     1381.74     1350.41     67.55 o 
  -9 -11   8      231.16      275.40     42.03 o 
  -8 -11   8      698.40      682.77     42.24 o 
  -7 -11   8       34.62       24.33     32.36 o 
  -6 -11   8       99.41      122.29     31.29 o 
  -5 -11   8     1144.02      933.00     45.70 o 
  -4 -11   8      383.92      379.64     38.66 o 
  -3 -11   8     4139.58     4168.55     83.24 o 
  -2 -11   8      354.36      373.93     26.41 o 
  -1 -11   8     4182.15     4245.30     78.30 o 
   0 -11   8     3449.71     3400.41     51.89 o 
   1 -11   8      368.19      332.03     27.69 o 
   2 -11   8        2.51        0.72     23.44 o 
   3 -11   8      641.71      708.90     30.10 o 
   4 -11   8       94.89       95.43     23.45 o 
   5 -11   8      464.91      442.17     27.54 o 
   6 -11   8      123.48      123.78     32.88 o 
   7 -11   8       65.92       68.23     27.63 o 
   8 -11   8      702.78      664.34     34.32 o 
   9 -11   8      223.89      207.04     29.14 o 
  10 -11   8      106.59       76.52     31.55 o 
  11 -11   8     1059.02     1131.26     42.52 o 
  12 -11   8      610.25      626.00     45.28 o 
  13 -11   8     1781.57     1952.73     64.74 o 
  14 -11   8      372.15      327.44     81.68 o 
 -11 -10   8       29.17       52.33     43.24 o 
 -10 -10   8       46.48       36.68     36.17 o 
  -9 -10   8      191.66      187.96     38.13 o 
  -8 -10   8      176.47      131.81     29.31 o 
  -7 -10   8        2.41       -2.81     25.69 o 
  -6 -10   8       24.57       21.03     29.74 o 
  -5 -10   8     1251.33     1171.34     46.66 o 
  -4 -10   8       27.51       24.89     31.77 o 
  -3 -10   8     4514.61     4565.51     61.46 o 
  -2 -10   8     1141.28     1067.82     33.87 o 
  -1 -10   8     6164.04     6242.55     66.89 o 
   0 -10   8     1026.66     1026.98     33.04 o 
   1 -10   8      653.72      584.73     28.10 o 
   2 -10   8     1834.59     1913.38     38.63 o 
   3 -10   8      205.46      177.75     23.62 o 
   4 -10   8     8986.21     9181.31     80.65 o 
   5 -10   8     2081.19     2225.08     39.88 o 
   6 -10   8     8018.65     7914.79    110.47 o 
   7 -10   8      548.07      520.91     27.89 o 
   8 -10   8     3209.32     3218.26     48.71 o 
   9 -10   8      392.48      437.32     34.63 o 
  10 -10   8       22.32       37.52     27.47 o 
  11 -10   8      180.70      222.22     28.05 o 
  12 -10   8        4.52       -3.83     32.65 o 
  13 -10   8      160.20      141.76     35.84 o 
  14 -10   8      217.70      213.74     48.57 o 
  15 -10   8      363.52      414.99     98.53 o 
 -11  -9   8      921.13      964.16     50.44 o 
 -10  -9   8     1110.17     1190.86     49.54 o 
  -9  -9   8       47.03       34.28     32.35 o 
  -8  -9   8     1589.66     1665.73     42.56 o 
  -7  -9   8      273.11      321.29     29.46 o 
  -6  -9   8      489.59      595.54     34.57 o 
  -5  -9   8      352.13      349.20     32.03 o 
  -4  -9   8      833.57      837.90     41.57 o 
  -3  -9   8      196.57      213.56     21.49 o 
  -2  -9   8     5355.22     5177.02     67.03 o 
  -1  -9   8     3076.71     2961.95     43.88 o 
   0  -9   8       11.00       18.10     19.02 o 
   1  -9   8      215.67      241.84     17.59 o 
   2  -9   8      614.20      639.38     20.66 o 
   3  -9   8      191.46      168.38     15.99 o 
   4  -9   8     1952.63     2164.42     42.98 o 
   5  -9   8     1043.92     1147.30     30.11 o 
   6  -9   8     2183.60     2325.60     42.76 o 
   7  -9   8     1053.03     1101.37     28.38 o 
   8  -9   8       53.82       45.13     19.33 o 
   9  -9   8      653.67      647.34     26.76 o 
  10  -9   8       26.98       50.26     24.47 o 
  11  -9   8      122.01      113.15     27.69 o 
  12  -9   8      896.52      922.57     41.75 o 
  13  -9   8     2482.89     2509.92     57.30 o 
  14  -9   8     1140.55     1209.10     60.38 o 
  15  -9   8     1945.64     2071.31     85.80 o 
 -12  -8   8        0.34       14.52     59.37 o 
 -11  -8   8      220.22      160.39     36.55 o 
 -10  -8   8        1.87       -6.51     33.70 o 
  -9  -8   8      246.34      197.45     34.82 o 
  -8  -8   8       86.81       87.58     26.60 o 
  -7  -8   8      535.75      453.44     29.26 o 
  -6  -8   8      235.49      228.60     28.80 o 
  -5  -8   8       29.10       39.75     23.95 o 
  -4  -8   8      140.29      146.35     15.26 o 
  -3  -8   8      239.26      219.35     13.43 o 
  -2  -8   8      881.63      884.39     20.32 o 
  -1  -8   8      855.53      816.26     27.04 o 
   0  -8   8      836.56      904.73     22.19 o 
   1  -8   8     4725.83     4901.59     51.51 o 
   2  -8   8       35.81       48.56     13.22 o 
   3  -8   8     3135.44     3549.50     53.61 o 
   4  -8   8     1618.72     1484.02     29.97 o 
   5  -8   8     1889.31     1847.10     40.04 o 
   6  -8   8      703.27      705.26     22.54 o 
   7  -8   8     3070.35     2996.59     47.18 o 
   8  -8   8     4256.55     4479.69     62.46 o 
   9  -8   8      253.82      298.21     22.38 o 
  10  -8   8      394.78      378.62     28.04 o 
  11  -8   8        3.69        3.10     24.82 o 
  12  -8   8      929.23      952.65     46.29 o 
  13  -8   8      382.81      316.71     35.66 o 
  14  -8   8       40.29        6.70     38.10 o 
  15  -8   8        0.84      -11.47     44.27 o 
 -13  -7   8        1.19      -38.32     84.44 o 
 -12  -7   8       10.41       20.07     48.26 o 
 -11  -7   8      221.21      216.15     39.39 o 
 -10  -7   8       11.20       -4.30     33.02 o 
  -9  -7   8     2128.99     2147.07     93.66 o 
  -8  -7   8      883.12      836.18     31.79 o 
  -7  -7   8     5339.48     5310.03     56.52 o 
  -6  -7   8      996.71      894.86     34.52 o 
  -5  -7   8       87.99       81.83      9.29 o 
  -4  -7   8      445.62      421.91     15.18 o 
  -3  -7   8     1589.54     1607.81     28.07 o 
  -2  -7   8        5.71       17.70     15.02 o 
  -1  -7   8       61.02       75.69     14.11 o 
   0  -7   8     1622.35     1857.50     40.28 o 
   1  -7   8        6.99        1.04     11.44 o 
   2  -7   8      155.45      170.45     11.42 o 
   3  -7   8      346.08      303.29     12.09 o 
   4  -7   8      259.69      235.41     10.94 o 
   5  -7   8      107.28       87.53     10.13 o 
   6  -7   8      228.48      213.17     10.46 o 
   7  -7   8      247.93      229.74     18.42 o 
   8  -7   8     2452.95     2484.33     37.07 o 
   9  -7   8      442.89      505.33     24.42 o 
  10  -7   8        7.65       21.69     18.55 o 
  11  -7   8      600.61      586.38     31.14 o 
  12  -7   8      370.17      372.83     31.05 o 
  13  -7   8        7.13        8.79     33.56 o 
  14  -7   8      121.16      136.46     41.84 o 
  15  -7   8      141.11      204.58     41.36 o 
 -13  -6   8        0.46      -21.53     56.98 o 
 -12  -6   8      102.92       94.20     52.41 o 
 -11  -6   8      131.61      106.37     33.35 o 
 -10  -6   8       68.75       95.34     32.89 o 
  -9  -6   8      152.70      149.47     33.06 o 
  -8  -6   8        3.23        3.56     23.92 o 
  -7  -6   8        0.92       -5.81     27.78 o 
  -6  -6   8      600.04      567.89     29.47 o 
  -5  -6   8      216.43      183.83     10.91 o 
  -4  -6   8        0.54        8.63      9.71 o 
  -3  -6   8      387.48      395.22     14.88 o 
  -2  -6   8     3248.50     3071.64     68.52 o 
  -1  -6   8     1696.03     1602.76     27.76 o 
   0  -6   8     4161.72     4240.52     49.27 o 
   1  -6   8    12379.80    13038.37    222.45 o 
   2  -6   8      258.54      227.62     17.07 o 
   3  -6   8     1864.03     1866.88     33.63 o 
   4  -6   8      122.99      150.54      7.92 o 
   5  -6   8      202.93      150.46      9.84 o 
   6  -6   8      127.96      117.97     14.58 o 
   7  -6   8     1903.06     1978.01     39.82 o 
   8  -6   8       67.79       80.63     18.41 o 
   9  -6   8       24.12       25.97     22.13 o 
  10  -6   8     4685.54     5117.46    178.39 o 
  11  -6   8      967.43      938.66     34.23 o 
  12  -6   8        3.80        3.80     25.12 o 
  13  -6   8       44.84       39.72     32.87 o 
  14  -6   8       39.76       41.43     37.77 o 
  15  -6   8      177.22      183.50     42.74 o 
  16  -6   8      264.40      271.48     57.73 o 
 -14  -5   8       50.47       64.64     73.72 o 
 -13  -5   8       54.37       89.47     55.24 o 
 -12  -5   8       30.70       -2.35     47.87 o 
 -11  -5   8        2.89       22.10     46.90 o 
 -10  -5   8      102.38      109.19     29.71 o 
  -9  -5   8     3137.42     3070.47    102.79 o 
  -8  -5   8     5456.32     5446.51     81.81 o 
  -7  -5   8      494.17      462.94     30.56 o 
  -6  -5   8     3340.19     3734.69     93.79 o 
  -5  -5   8      354.00      314.71     12.52 o 
  -4  -5   8       24.22       13.20     10.42 o 
  -3  -5   8      508.77      535.79     17.21 o 
  -2  -5   8      202.44      239.83     12.62 o 
  -1  -5   8      443.14      418.18     13.02 o 
   0  -5   8      993.96     1079.49     21.60 o 
   1  -5   8       11.05       23.20     14.14 o 
   2  -5   8       98.01       86.59     12.52 o 
   3  -5   8      206.14      195.81     15.88 o 
   4  -5   8      741.66      872.38     20.15 o 
   5  -5   8       37.72       41.12      8.49 o 
   6  -5   8     2275.79     2340.14     53.42 o 
   7  -5   8      323.23      299.78     18.96 o 
   8  -5   8     6236.58     5971.94     62.80 o 
   9  -5   8      209.30      237.40     23.92 o 
  10  -5   8     4301.19     4275.15     73.94 o 
  11  -5   8      798.69      803.39     33.74 o 
  12  -5   8      874.83      884.01     41.98 o 
  13  -5   8        7.51       17.98     31.14 o 
  14  -5   8       22.09       23.01     33.56 o 
  15  -5   8      378.41      385.54     47.66 o 
  16  -5   8        7.07       12.38     48.28 o 
 -14  -4   8       24.26       75.08     51.30 o 
 -13  -4   8       64.53       64.20     53.37 o 
 -12  -4   8      165.01      176.38     51.97 o 
 -11  -4   8      420.33      367.91     47.96 o 
 -10  -4   8      102.79       97.39     29.23 o 
  -9  -4   8        6.93        3.56     27.09 o 
  -8  -4   8      408.34      385.74     23.09 o 
  -7  -4   8     2116.25     1979.18     43.49 o 
  -6  -4   8      464.94      509.98     16.98 o 
  -5  -4   8     2283.04     2425.21     69.59 o 
  -4  -4   8      483.13      544.30     16.46 o 
  -3  -4   8       82.48       82.36      8.72 o 
  -2  -4   8      423.65      387.88     10.05 o 
  -1  -4   8     2796.67     3284.27     61.85 o 
   0  -4   8     4754.97     4513.06     76.00 o 
   1  -4   8     3003.04     3149.08     35.18 o 
   2  -4   8    12247.13    12421.98    214.77 o 
   3  -4   8     6805.69     6370.56    142.75 o 
   4  -4   8       78.54      104.55      6.55 o 
   5  -4   8     4212.11     4065.96     91.76 o 
   6  -4   8     1014.01     1044.21     19.94 o 
   7  -4   8     1046.14     1068.57     25.08 o 
   8  -4   8      160.11      178.27     22.80 o 
   9  -4   8     1815.25     1899.97     43.24 o 
  10  -4   8      149.09      126.90     24.69 o 
  11  -4   8      615.89      628.62     38.39 o 
  12  -4   8      761.62      661.90     39.46 o 
  13  -4   8       55.14       53.80     32.67 o 
  14  -4   8       16.93       30.29     35.57 o 
  15  -4   8        8.49       -4.14     34.55 o 
  16  -4   8      237.43      162.10     51.85 o 
 -15  -3   8       81.79       40.96     79.72 o 
 -14  -3   8     1499.11     1556.88     76.94 o 
 -13  -3   8     1921.91     1786.25     79.57 o 
 -12  -3   8      335.34      365.53     50.80 o 
 -11  -3   8      627.48      674.07     54.89 o 
 -10  -3   8      101.80      122.11     26.86 o 
  -9  -3   8      931.49      986.66     34.75 o 
  -8  -3   8      322.31      342.75     19.93 o 
  -7  -3   8     4117.70     4178.32     41.86 o 
  -6  -3   8      935.02      917.09     21.45 o 
  -5  -3   8     6090.73     6040.37     90.48 o 
  -4  -3   8     2972.36     3053.75     37.53 o 
  -3  -3   8      160.40      188.51      8.48 o 
  -2  -3   8      933.32     1001.29     19.61 o 
  -1  -3   8      162.95      141.03      9.46 o 
   0  -3   8      849.56      891.59     13.44 o 
   1  -3   8       31.63       43.28     11.02 o 
   2  -3   8        9.01       13.03     10.94 o 
   3  -3   8       10.19       15.13     10.25 o 
   4  -3   8      823.37      900.55     21.87 o 
   5  -3   8     1659.90     1651.09     36.27 o 
   6  -3   8     1896.07     1952.40     50.98 o 
   7  -3   8     4062.83     3982.65     36.19 o 
   8  -3   8       49.23       47.30     19.59 o 
   9  -3   8     2633.80     2632.69     37.15 o 
  10  -3   8      212.03      229.70     29.83 o 
  11  -3   8     1850.41     1882.12     56.83 o 
  12  -3   8     2149.61     2086.88     55.67 o 
  13  -3   8       15.81       31.99     33.63 o 
  14  -3   8     1837.08     1832.32     58.65 o 
  15  -3   8      142.52      155.08     40.20 o 
  16  -3   8      787.59      694.37     61.73 o 
 -15  -2   8       97.79      126.95     73.07 o 
 -14  -2   8      243.83      288.47     63.32 o 
 -13  -2   8       20.57       45.98     51.95 o 
 -12  -2   8       31.85       39.74     44.75 o 
 -11  -2   8      100.09       95.98     40.00 o 
 -10  -2   8      392.36      365.47     28.05 o 
  -9  -2   8       34.21       30.76     22.53 o 
  -8  -2   8      851.05      861.91     21.21 o 
  -7  -2   8     2541.75     2539.11     57.17 o 
  -6  -2   8     1182.79     1138.58     46.46 o 
  -5  -2   8    14015.55    14209.74    274.34 o 
  -4  -2   8     2884.47     2910.54     59.10 o 
  -3  -2   8    20299.81    19586.58    292.90 o 
  -2  -2   8     1512.90     1792.29     34.39 o 
  -1  -2   8     2505.26     2619.01     22.54 o 
   0  -2   8     8460.16     9050.12    101.40 o 
   1  -2   8     3085.94     3355.93     46.73 o 
   2  -2   8    10984.82    10195.98    136.24 o 
   3  -2   8       66.40       71.37      8.13 o 
   4  -2   8    32017.56    30981.91    179.37 o 
   5  -2   8     3415.23     3734.92     44.99 o 
   6  -2   8     5317.94     5540.40     65.71 o 
   7  -2   8     2403.24     2546.71     50.66 o 
   8  -2   8       36.04       34.52     12.30 o 
   9  -2   8      448.58      440.38     30.13 o 
  10  -2   8        4.86        0.12     28.52 o 
  11  -2   8      171.16      210.19     32.13 o 
  12  -2   8      110.28      100.82     34.70 o 
  13  -2   8      296.69      251.55     38.52 o 
  14  -2   8       52.30       50.98     37.14 o 
  15  -2   8        0.70       13.58     39.88 o 
 -15  -1   8      283.27      339.63     60.06 o 
 -14  -1   8     2838.71     3174.00    115.69 o 
 -13  -1   8     1555.82     1548.43     74.04 o 
 -12  -1   8     4774.54     4978.44    101.35 o 
 -11  -1   8      719.68      733.23     74.74 o 
 -10  -1   8      757.88      879.64     55.98 o 
  -9  -1   8      355.82      349.30     18.57 o 
  -8  -1   8       44.08       36.89      7.39 o 
  -7  -1   8     1994.43     1933.61     50.27 o 
  -6  -1   8     5304.22     5482.22    103.48 o 
  -5  -1   8     7522.92     8233.64    184.85 o 
  -4  -1   8     2813.81     2647.14     32.10 o 
  -3  -1   8     4242.55     4549.48     51.41 o 
  -2  -1   8       84.21       86.07      7.69 o 
  -1  -1   8      534.23      545.45     12.00 o 
   0  -1   8       89.35       72.00     10.83 o 
   1  -1   8      479.57      505.08     14.60 o 
   2  -1   8     2859.53     2972.86     41.53 o 
   3  -1   8        9.86        6.48      8.75 o 
   4  -1   8     4828.33     4995.80     97.87 o 
   5  -1   8      430.24      428.33     11.97 o 
   6  -1   8      811.03      915.90     18.42 o 
   7  -1   8      382.48      345.16     11.41 o 
   8  -1   8       15.86       13.17     21.18 o 
   9  -1   8     3317.51     3311.78     74.76 o 
  10  -1   8      549.45      476.46     33.15 o 
  11  -1   8     4537.89     4521.30     87.33 o 
  12  -1   8     1079.80     1039.89     46.85 o 
  13  -1   8     1858.61     1930.95     57.02 o 
  14  -1   8      834.06      796.35     48.57 o 
  15  -1   8      535.93      573.96     60.07 o 
 -15   0   8       22.84       14.44     52.41 o 
 -14   0   8      114.67       74.09     46.94 o 
 -13   0   8      216.33      215.82     51.10 o 
 -12   0   8       98.28      110.76     46.62 o 
 -11   0   8      140.36      107.33     40.68 o 
 -10   0   8       79.82       43.43     38.19 o 
  -9   0   8      565.80      616.70     28.08 o 
  -8   0   8      132.32      162.88     14.43 o 
  -7   0   8      107.04       74.04      6.63 o 
  -6   0   8     4932.44     4987.54     96.10 o 
  -5   0   8      299.09      331.67      7.81 o 
  -4   0   8     5226.76     5045.27     24.66 o 
  -3   0   8      195.77      160.78      8.64 o 
  -2   0   8     7955.09     8560.89    123.84 o 
  -1   0   8     2325.45     2616.65     34.09 o 
   0   0   8     6007.42     5639.88     44.30 o 
   1   0   8     1711.04     1536.50     25.96 o 
   2   0   8       18.82       22.71      8.02 o 
   3   0   8     4802.30     4847.49     74.83 o 
   4   0   8      313.12      384.23     12.50 o 
   5   0   8     6684.67     6839.36    179.20 o 
   6   0   8      245.92      246.64     11.82 o 
   7   0   8      271.33      289.26     21.89 o 
   8   0   8      665.40      619.76     28.64 o 
   9   0   8     1926.10     1886.92     41.45 o 
  10   0   8        9.04        8.95     24.98 o 
  11   0   8       36.83       49.00     27.45 o 
  12   0   8      189.84      139.76     28.91 o 
  13   0   8      151.67      130.21     38.08 o 
  14   0   8       53.61       41.32     38.08 o 
  15   0   8        1.64      -10.17     46.85 o 
 -16   1   8        6.04      -31.80     71.48 o 
 -15   1   8       99.08       88.49     50.01 o 
 -14   1   8      336.09      269.32     50.91 o 
 -13   1   8      125.62      108.43     44.57 o 
 -12   1   8     1039.23     1035.73     58.47 o 
 -11   1   8     3806.65     3861.43     82.42 o 
 -10   1   8        6.16        4.69     20.54 o 
  -9   1   8       13.54       11.80      7.52 o 
  -8   1   8      417.09      436.41     15.22 o 
  -7   1   8      906.82      944.27     18.55 o 
  -6   1   8      160.73      163.73      9.21 o 
  -5   1   8     1649.17     1661.96     30.17 o 
  -4   1   8      158.64      146.91      8.01 o 
  -3   1   8     2686.16     3035.33     28.69 o 
  -2   1   8     1751.60     1676.82     24.80 o 
  -1   1   8      565.65      571.11     12.66 o 
   0   1   8       50.15       51.99     10.85 o 
   1   1   8        1.27        6.07      8.49 o 
   2   1   8     1743.70     2023.28     61.43 o 
   3   1   8       52.32       39.03      9.69 o 
   4   1   8     4254.08     4830.85     62.72 o 
   5   1   8       23.15       21.08     12.28 o 
   6   1   8      247.48      260.58     15.54 o 
   7   1   8      496.47      461.53     25.25 o 
   8   1   8      357.91      328.35     25.85 o 
   9   1   8      461.46      503.63     29.46 o 
  10   1   8      444.63      420.43     30.66 o 
  11   1   8     1314.93     1150.89     39.77 o 
  12   1   8      236.77      221.86     30.95 o 
  13   1   8     1327.13     1249.36     43.89 o 
  14   1   8       42.46       28.88     39.24 o 
  15   1   8      484.06      548.43     60.97 o 
 -16   2   8       95.08      145.79     68.07 o 
 -15   2   8       34.10       19.05     48.74 o 
 -14   2   8       84.59       86.55     45.57 o 
 -13   2   8        0.30       -8.18     41.14 o 
 -12   2   8       14.26       23.22     31.98 o 
 -11   2   8      356.56      334.49     35.36 o 
 -10   2   8      878.23      780.56     28.68 o 
  -9   2   8       80.98       87.31     20.77 o 
  -8   2   8     1743.56     1701.71     34.34 o 
  -7   2   8      167.85      154.40      6.69 o 
  -6   2   8     1104.53     1010.05     14.10 o 
  -5   2   8      227.93      205.82      7.95 o 
  -4   2   8     3452.05     3441.87     34.40 o 
  -3   2   8     1583.52     1513.23     17.17 o 
  -2   2   8     3529.33     3330.84     28.23 o 
  -1   2   8    19248.31    19694.13    161.82 o 
   0   2   8     6362.77     6070.28     55.06 o 
   1   2   8     2887.92     2599.28     62.56 o 
   2   2   8     1419.86     1566.68     28.63 o 
   3   2   8      194.31      182.16     10.52 o 
   4   2   8      147.77      179.40     15.65 o 
   5   2   8      150.39      177.27     14.40 o 
   6   2   8     7976.70     7804.77    112.59 o 
   7   2   8      588.30      533.65     32.75 o 
   8   2   8     1564.87     1505.89     41.88 o 
   9   2   8      581.32      561.85     26.32 o 
  10   2   8       20.77       16.96     20.40 o 
  11   2   8      150.56      166.31     30.82 o 
  12   2   8        7.60      -10.40     29.13 o 
  13   2   8       28.15       24.17     30.24 o 
  14   2   8        9.82        5.85     39.76 o 
 -16   3   8      185.80      207.30     70.32 o 
 -15   3   8      536.94      356.14     65.63 o 
 -14   3   8      389.14      380.71     61.78 o 
 -13   3   8      231.22      206.36     36.76 o 
 -12   3   8      456.27      445.45     38.28 o 
 -11   3   8       18.52       11.16     30.82 o 
 -10   3   8     6834.23     6624.54     63.16 o 
  -9   3   8      402.01      376.24     25.54 o 
  -8   3   8     4742.44     4685.54     53.39 o 
  -7   3   8       26.77       31.64     11.55 o 
  -6   3   8       76.97       67.53      6.62 o 
  -5   3   8        3.36        6.40      6.90 o 
  -4   3   8        0.80        3.65      7.62 o 
  -3   3   8      140.99      126.81      9.38 o 
  -2   3   8      276.74      282.78     13.48 o 
  -1   3   8        4.25        8.57     11.78 o 
   0   3   8       35.06       47.21     11.47 o 
   1   3   8      278.82      274.73     13.23 o 
   2   3   8       68.22       89.41      9.00 o 
   3   3   8      228.95      299.97     10.92 o 
   4   3   8      323.34      294.88     12.63 o 
   5   3   8      227.59      215.60     16.32 o 
   6   3   8     7237.00     7155.35     57.52 o 
   7   3   8      984.63      961.25     31.71 o 
   8   3   8     5158.60     5309.90     59.78 o 
   9   3   8       64.75       39.50     21.61 o 
  10   3   8     1547.18     1554.00     36.12 o 
  11   3   8      478.89      514.54     34.65 o 
  12   3   8       24.93       31.30     27.43 o 
  13   3   8      134.74       97.14     38.76 o 
  14   3   8        3.68        2.12     36.82 o 
 -15   4   8       50.08       38.75     38.91 o 
 -14   4   8       22.39       18.12     34.53 o 
 -13   4   8        0.01        2.37     33.97 o 
 -12   4   8        0.17       -1.17     34.42 o 
 -11   4   8      792.65      867.79     40.19 o 
 -10   4   8      956.71     1027.15     52.50 o 
  -9   4   8     3089.36     2921.98     45.80 o 
  -8   4   8     3033.64     3119.08     44.92 o 
  -7   4   8      577.08      633.00     14.86 o 
  -6   4   8      320.79      288.51     10.39 o 
  -5   4   8      521.21      560.52     13.04 o 
  -4   4   8      809.75      904.73     17.57 o 
  -3   4   8     7821.56     7607.20     56.38 o 
  -2   4   8     8514.61     8121.12     60.13 o 
  -1   4   8     9631.41     8708.35     78.36 o 
   0   4   8    16740.58    16168.59     72.59 o 
   1   4   8     8516.02     8107.43     56.65 o 
   2   4   8     1035.29     1210.61     34.50 o 
   3   4   8       51.60       80.92      9.24 o 
   4   4   8      406.76      394.67     13.62 o 
   5   4   8       14.80       29.22     11.01 o 
   6   4   8     1321.48     1449.10     33.11 o 
   7   4   8     1774.57     1977.39     40.79 o 
   8   4   8      437.60      476.27     29.62 o 
   9   4   8      187.55      173.99     27.11 o 
  10   4   8      410.45      417.95     29.44 o 
  11   4   8      145.58      164.43     31.45 o 
  12   4   8       26.51       45.08     36.54 o 
  13   4   8      188.33      151.26     44.77 o 
  14   4   8        8.09      -14.65     42.98 o 
 -15   5   8      442.92      436.71     45.11 o 
 -14   5   8       22.51       -0.43     37.35 o 
 -13   5   8      794.06      750.33     44.48 o 
 -12   5   8       40.64       43.98     32.40 o 
 -11   5   8     2942.85     3148.48     49.81 o 
 -10   5   8      119.13      103.23     23.92 o 
  -9   5   8     3537.68     3535.38     49.50 o 
  -8   5   8     1219.70     1273.14     23.02 o 
  -7   5   8      362.12      404.41     18.34 o 
  -6   5   8      727.06      729.04     17.99 o 
  -5   5   8      327.20      343.23     15.17 o 
  -4   5   8        9.99       11.24     12.58 o 
  -3   5   8       70.92       36.06     13.30 o 
  -2   5   8       24.05       36.02     17.57 o 
  -1   5   8       45.26       50.19     11.37 o 
   0   5   8     2377.73     2375.07     46.51 o 
   1   5   8      883.02      954.73     24.23 o 
   2   5   8      130.58      147.19     18.92 o 
   3   5   8      212.06      157.53     17.63 o 
   4   5   8     1381.53     1475.73     34.16 o 
   5   5   8     2029.12     2100.38     36.35 o 
   6   5   8     1339.96     1363.31     45.06 o 
   7   5   8     3612.32     3676.12     63.52 o 
   8   5   8       96.61      104.97     25.12 o 
   9   5   8     2956.97     2983.69     64.53 o 
  10   5   8      762.92      620.99     41.08 o 
  11   5   8      114.87      131.00     43.82 o 
  12   5   8      905.64      941.87     64.99 o 
  13   5   8      833.93      772.95     61.20 o 
 -16   6   8        6.61       51.17     69.10 o 
 -15   6   8      230.35      232.84     42.31 o 
 -14   6   8        0.07      -19.55     36.79 o 
 -13   6   8       63.42       45.28     32.66 o 
 -12   6   8       38.31       27.75     32.88 o 
 -11   6   8      267.47      262.49     26.87 o 
 -10   6   8        2.29        6.62     27.17 o 
  -9   6   8      388.03      440.70     31.95 o 
  -8   6   8      711.83      662.02     41.67 o 
  -7   6   8     1246.30     1109.01     25.13 o 
  -6   6   8     8657.80     9061.90    113.10 o 
  -5   6   8      455.28      382.03     17.41 o 
  -4   6   8      973.06     1049.10     24.48 o 
  -3   6   8      126.23      134.17     21.59 o 
  -2   6   8     1394.12     1458.10     32.00 o 
  -1   6   8     1320.38     1192.07     36.23 o 
   0   6   8    11441.61    11377.84    241.62 o 
   1   6   8      534.21      614.50     23.50 o 
   2   6   8     3686.82     3633.63     55.40 o 
   3   6   8     4566.93     4344.56     52.03 o 
   4   6   8      204.97      184.58     18.56 o 
   5   6   8     1724.87     1667.73     47.77 o 
   6   6   8      208.37      244.36     18.25 o 
   7   6   8      193.15      172.50     26.09 o 
   8   6   8       96.89       96.85     24.95 o 
   9   6   8       73.84      106.24     24.83 o 
  10   6   8       25.08       45.81     31.63 o 
  11   6   8       17.72       -0.14     47.89 o 
  12   6   8        6.04       40.34     49.40 o 
  13   6   8      109.10      126.78     53.70 o 
 -15   7   8      354.54      352.33     59.05 o 
 -14   7   8     2324.37     2640.37    114.18 o 
 -13   7   8       96.14       96.79     47.95 o 
 -12   7   8       61.29       62.45     41.41 o 
 -11   7   8        0.08       -3.02     29.11 o 
 -10   7   8       13.48       11.38     27.92 o 
  -9   7   8      225.82      268.95     38.52 o 
  -8   7   8      879.31      991.42     29.96 o 
  -7   7   8     2767.83     2765.34     38.35 o 
  -6   7   8      268.18      285.48     17.05 o 
  -5   7   8     1395.93     1376.49     27.73 o 
  -4   7   8      365.00      396.35     26.74 o 
  -3   7   8      206.63      196.16     24.16 o 
  -2   7   8       58.68       45.94     11.15 o 
  -1   7   8      140.59       96.06      5.20 o 
   0   7   8        1.93       -5.64     20.46 o 
   1   7   8       16.48       24.99     18.93 o 
   2   7   8     1011.17     1030.06     28.02 o 
   3   7   8      745.71      756.80     26.22 o 
   4   7   8     1553.95     1558.34     31.45 o 
   5   7   8      110.13      122.83     18.93 o 
   6   7   8      150.12      189.32     26.46 o 
   7   7   8      131.67      111.07     26.43 o 
   8   7   8       57.75       81.42     26.57 o 
   9   7   8      423.24      413.91     31.28 o 
  10   7   8      241.97      190.79     46.34 o 
  11   7   8     1072.99     1041.88     88.57 o 
  12   7   8      289.06      319.94     58.59 o 
 -15   8   8        0.53       -1.41     73.06 o 
 -14   8   8       31.02       12.50     48.91 o 
 -13   8   8        3.88      -17.80     50.99 o 
 -12   8   8      103.12       56.17     43.17 o 
 -11   8   8      181.11      164.01     33.56 o 
 -10   8   8      187.41      210.77     32.54 o 
  -9   8   8       16.80        7.34     35.75 o 
  -8   8   8     4465.26     4584.92     88.33 o 
  -7   8   8       42.50       34.61     15.64 o 
  -6   8   8     8657.87     8719.32    112.94 o 
  -5   8   8      370.36      344.51     29.28 o 
  -4   8   8      977.25      945.39     34.59 o 
  -3   8   8      179.45      168.80     15.94 o 
  -2   8   8      352.67      376.81     19.71 o 
  -1   8   8      107.18      136.42     24.59 o 
   0   8   8      122.51      100.14     23.21 o 
   1   8   8     3860.68     3799.09     51.36 o 
   2   8   8     1098.22     1049.54     30.12 o 
   3   8   8     6058.93     6326.07     93.72 o 
   4   8   8       46.77       45.34     19.47 o 
   5   8   8      807.17      817.69     27.58 o 
   6   8   8        1.68       -3.82     26.42 o 
   7   8   8       34.53       25.99     27.21 o 
   8   8   8       30.19       30.46     27.73 o 
   9   8   8       57.79       26.57     40.77 o 
  10   8   8       13.73       -8.78     47.38 o 
  11   8   8        0.29       -9.06     50.27 o 
 -15   9   8      731.43      616.31     97.63 o 
 -14   9   8     2080.25     2188.40     88.12 o 
 -13   9   8      834.85      771.83     59.37 o 
 -12   9   8       95.00       81.73     42.86 o 
 -11   9   8       14.63       41.50     32.06 o 
 -10   9   8       18.26        0.21     37.11 o 
  -9   9   8      345.04      270.84     41.98 o 
  -8   9   8     1068.49     1060.06     37.59 o 
  -7   9   8      747.45      767.76     36.81 o 
  -6   9   8     2015.26     2096.37     48.69 o 
  -5   9   8       72.07       61.15     27.50 o 
  -4   9   8      351.15      361.39     31.14 o 
  -3   9   8        2.69        0.05     25.66 o 
  -2   9   8      418.69      377.58     31.44 o 
  -1   9   8        9.52       12.97     26.79 o 
   0   9   8       36.06       21.64     24.15 o 
   1   9   8      276.00      234.52     25.84 o 
   2   9   8     1966.17     1965.32     46.80 o 
   3   9   8     1631.79     1578.93     41.32 o 
   4   9   8     2582.39     2727.64     54.42 o 
   5   9   8     1434.04     1496.18     35.58 o 
   6   9   8     1169.79     1095.86     40.50 o 
   7   9   8       31.58       25.26     27.05 o 
   8   9   8      456.86      482.15     41.19 o 
   9   9   8      560.19      445.97     66.17 o 
  10   9   8      113.81       75.46     50.65 o 
  11   9   8     2295.58     2321.07     90.65 o 
 -15  10   8      162.40      162.66     80.03 o 
 -14  10   8      302.03      283.42     59.04 o 
 -13  10   8       12.36       -4.67     53.80 o 
 -12  10   8      537.63      529.25     43.86 o 
 -11  10   8       79.54       55.46     34.85 o 
 -10  10   8        3.98        6.85     36.71 o 
  -9  10   8       24.11       66.20     39.68 o 
  -8  10   8     1031.88      959.59     54.61 o 
  -7  10   8     7464.92     7234.88     97.15 o 
  -6  10   8     1288.19     1341.53     45.23 o 
  -5  10   8     8581.94     8600.60    126.05 o 
  -4  10   8      222.83      255.26     34.14 o 
  -3  10   8     1635.53     1673.66     47.58 o 
  -2  10   8     1027.89      981.01     40.67 o 
  -1  10   8      558.60      492.77     35.18 o 
   0  10   8     1342.66     1348.13     44.94 o 
   1  10   8        0.78        0.38     27.61 o 
   2  10   8     2692.27     2755.69     50.78 o 
   3  10   8       11.84       -0.38     23.34 o 
   4  10   8      763.47      780.16     32.16 o 
   5  10   8       35.20       13.31     31.18 o 
   6  10   8       95.25       71.11     30.63 o 
   7  10   8      171.13      215.46     33.65 o 
   8  10   8      190.94      158.61     49.83 o 
   9  10   8       19.67      -24.75     50.43 o 
  10  10   8       70.04       90.08     58.03 o 
 -14  11   8     1284.36     1280.85    109.66 o 
 -13  11   8       52.64       35.51     54.97 o 
 -12  11   8     2336.44     2311.85     66.56 o 
 -11  11   8       10.27        3.45     44.00 o 
 -10  11   8     1577.23     1407.23     72.13 o 
  -9  11   8      124.54      106.98     46.29 o 
  -8  11   8      201.30      169.29     30.95 o 
  -7  11   8       17.76       30.80     29.22 o 
  -6  11   8      156.00      171.92     31.48 o 
  -5  11   8      131.19      104.69     32.01 o 
  -4  11   8      193.10      188.62     35.39 o 
  -3  11   8       73.88       79.75     32.93 o 
  -2  11   8      448.74      457.13     37.63 o 
  -1  11   8      284.05      252.84     35.71 o 
   0  11   8      375.77      356.81     37.08 o 
   1  11   8      354.84      361.44     34.95 o 
   2  11   8      209.66      194.43     34.62 o 
   3  11   8      988.37     1029.43     40.77 o 
   4  11   8     4308.90     4550.94     91.72 o 
   5  11   8       85.06       96.36     42.27 o 
   6  11   8     2666.01     2842.14     73.15 o 
   7  11   8     1936.87     2037.76     66.70 o 
   8  11   8      101.13       54.34     49.64 o 
   9  11   8      705.46      622.97     83.13 o 
 -13  12   8       10.56       16.96     86.61 o 
 -12  12   8     2092.68     2470.33     70.11 o 
 -11  12   8        2.26       45.17     52.26 o 
 -10  12   8      953.92     1122.75     66.77 o 
  -9  12   8      612.35      504.89     55.31 o 
  -8  12   8      532.16      561.73     39.82 o 
  -7  12   8        2.35       -8.46     32.12 o 
  -6  12   8        9.81       18.17     31.26 o 
  -5  12   8     2666.97     2845.21     62.60 o 
  -4  12   8     1948.17     2022.20     59.18 o 
  -3  12   8    10405.58    11094.78    135.74 o 
  -2  12   8      525.65      568.27     45.70 o 
  -1  12   8     4445.42     4402.35     77.82 o 
   0  12   8      237.70      220.13     34.90 o 
   1  12   8       28.58       33.11     34.93 o 
   2  12   8      101.96      102.56     32.46 o 
   3  12   8      109.41      151.94     31.19 o 
   4  12   8      187.62      226.25     42.28 o 
   5  12   8      195.41      272.20     45.45 o 
   6  12   8      606.52      616.00     49.53 o 
   7  12   8        0.63      -12.46     36.89 o 
   8  12   8       18.44        8.35     65.54 o 
 -12  13   8       72.25       74.78     53.60 o 
 -11  13   8     1300.43     1411.28     76.60 o 
 -10  13   8       16.47       11.14     44.84 o 
  -9  13   8      268.39      288.58     50.27 o 
  -8  13   8       19.33       -2.69     31.83 o 
  -7  13   8        1.60        1.84     34.12 o 
  -6  13   8       25.34       -2.73     35.08 o 
  -5  13   8       12.66       -5.60     35.40 o 
  -4  13   8        3.91       -0.43     36.82 o 
  -3  13   8       22.05       -4.43     34.66 o 
  -2  13   8      567.84      564.22     44.91 o 
  -1  13   8      335.42      269.28     40.43 o 
   0  13   8       27.99       29.58     39.00 o 
   1  13   8       37.02       46.52     34.96 o 
   2  13   8      782.39      861.23     50.01 o 
   3  13   8       33.05       20.13     33.28 o 
   4  13   8        2.59        5.63     44.03 o 
   5  13   8     1233.56     1379.34     63.07 o 
   6  13   8        9.17        6.19     45.54 o 
 -12  14   8      618.47      558.39     88.04 o 
 -11  14   8      365.14      461.42     80.36 o 
 -10  14   8      367.84      364.45     56.15 o 
  -9  14   8      281.69      289.87     51.25 o 
  -8  14   8      310.82      330.05     40.69 o 
  -7  14   8      443.99      400.61     44.18 o 
  -6  14   8      509.56      514.65     44.73 o 
  -5  14   8      221.62      236.90     43.25 o 
  -4  14   8      144.20      169.41     40.41 o 
  -3  14   8     3374.72     3465.52     74.73 o 
  -2  14   8      688.69      650.52     48.63 o 
  -1  14   8      276.18      282.80     43.30 o 
   0  14   8        6.69       21.52     39.24 o 
   1  14   8        2.63        1.50     34.31 o 
   2  14   8        2.40      -18.67     40.55 o 
   3  14   8      524.63      580.09     54.42 o 
   4  14   8       70.69       84.08     43.53 o 
   5  14   8       90.51       50.02     65.75 o 
 -10  15   8      259.76      270.60     75.85 o 
  -9  15   8       34.51       41.17     49.26 o 
  -8  15   8       61.60       65.87     58.41 o 
  -7  15   8        4.62       -3.36     38.30 o 
  -6  15   8        3.91        6.19     38.86 o 
  -5  15   8       78.79      103.15     38.06 o 
  -4  15   8      383.58      409.54     46.60 o 
  -3  15   8      193.85      161.35     40.23 o 
  -2  15   8      120.43      150.75     41.61 o 
  -1  15   8       52.13       38.77     42.98 o 
   0  15   8      285.61      344.00     48.22 o 
   1  15   8      188.59      197.38     40.62 o 
   2  15   8      191.64      267.26     45.39 o 
   3  15   8        4.80       19.15     78.20 o 
  -7  16   8        7.42       -2.51     46.01 o 
  -6  16   8      420.04      421.30     49.48 o 
  -5  16   8      132.99      130.05     43.46 o 
  -4  16   8      287.97      246.07     45.67 o 
  -3  16   8      143.79      125.93     45.95 o 
  -2  16   8      203.40      212.58     49.63 o 
  -1  16   8      941.02      961.23     60.55 o 
   0  16   8        2.50       19.27     45.60 o 
   1  16   8      511.39      469.03     60.07 o 
  -4  17   8       26.91       18.23     65.94 o 
  -3  17   8        0.36       -9.76     50.99 o 
   1 -17   9      678.21      697.45     59.04 o 
   2 -17   9        1.19        0.41     65.86 o 
   3 -17   9     1181.98     1023.39    100.08 o 
   4 -17   9        3.14        3.45     47.51 o 
   5 -17   9      484.71      497.53     61.45 o
[truncated: 309,702 more chars]
